# Supplementary material for: Dysregulation of sphingolipid metabolism contributes to the pathogenesis of chronic myeloid leukemia
Source: Cell Death Dis. 2025 Apr 13;16(1):282. doi: 10.1038/s41419-025-07594-0 (PMC11993578; doi:10.1038/s41419-025-07594-0)
Supplement: Supplementary file 2 — Supplementary table 1 [file 41419_2025_7594_MOESM2_ESM.xlsx]

## Sheet: day0 vs day7
Metabolite	P_value	FDR	VIP_pred_OPLS-DA	VIP_PLS-DA	FC(week_1/week_0)	Log2FC(week_1/week_0)	Significant	Regulate	Library ID	HMDB Superclass	HMDB Class	HMDB Subclass	CAS ID	M/Z	BA_1_1	BA_1_2	BA_1_3	BA_1_4	BA_1_5	BA_1_6	BA_1_7	BA_0_1	BA_0_2	BA_0_3	BA_0_4	BA_0_5	BA_0_6	BA_0_7	week_1_mean	week_1_SD	week_0_mean	week_0_SD
Gluten exorphin B5	2.595e-06	5.681e-05	3.3345	3.3365	0.201	-2.3147	yes	down	HMDB0059795	Organic acids and derivatives	Carboxylic acids and derivatives	Amino acids, peptides, and analogues	-	681.243	0.1854	0.1848	0.1757	0.1804	1.807	0.1669	1.125	2.967	2.932	2.902	2.665	2.506	2.621	2.434	0.5464	0.6583	2.718	0.2158
1alpha,3beta,22R-Trihydroxyergosta-5,24E-dien-26-oic acid 3-O-b-D-glucoside 26-O-[b-D-glucosyl-(1->2)-6-acetyl-b-D-glucosyl] ester	5.84e-08	3.307e-06	3.1468	3.1276	2.4142	1.2715	yes	up	HMDB0040400	Lipids and lipid-like molecules	Prenol lipids	Monoterpenoids	155510-74-0	1052.5	2.899	3.142	2.947	2.905	2.869	3.744	3.447	1.182	1.642	1.393	1.57	1.15	1.106	1.049	3.136	0.3374	1.299	0.2365
Diosmin	0.0004342	0.002756	3.0452	3.0267	0.2319	-2.1084	yes	down	HMDB0029548;LMPK12110814	Phenylpropanoids and polyketides	Flavonoids	Flavonoid glycosides	520-27-4	650.203	0.1252	0.1489	0.3982	0.1114	1.938	0.0472	1.518	3.476	3.369	3.299	2.899	1.828	2.013	1.603	0.6125	0.7797	2.641	0.8018
Congmunoside XIV	1.268e-05	0.0001854	2.9127	2.8569	3.4859	1.8015	yes	up	HMDB0039418	Lipids and lipid-like molecules	Prenol lipids	Terpene glycosides	329969-14-4	1183.56	2.068	2.398	1.665	1.978	1.75	3.301	2.894	0.7026	0.6992	0.6582	0.6737	0.6413	0.6382	0.5913	2.293	0.6093	0.6578	0.03883
Sumatriptan	0.0005277	0.003228	2.786	2.7787	0.275	-1.8625	yes	down	HMDB0005037	Organoheterocyclic compounds	Indoles and derivatives	Tryptamines and derivatives	103628-46-2	318.122	0.0285	0.2029	0.55	0.0622	2.052	0.0666	1.606	2.899	2.851	2.768	2.508	1.863	1.996	1.725	0.6526	0.8327	2.373	0.5004
Sphingosine	1.146e-05	0.0001723	2.7155	2.6446	0.4311	-1.2139	yes	down	HMDB0000252	Organic nitrogen compounds	Organonitrogen compounds	Oximes	123-78-4	299.282	0.7447	0.948	0.8376	1.978	0.7058	1.013	1.203	2.256	2.555	2.204	2.648	2.639	2.83	2.096	1.061	0.4382	2.461	0.2746
Loquatifolin A	3.991e-06	7.954e-05	2.6879	2.6413	1.8191	0.8632	yes	up	HMDB0030434	Organic oxygen compounds	Organooxygen compounds	Amines	116174-69-7	840.464	3.268	2.908	3.063	2.589	2.962	3.423	3.113	2.385	1.736	1.413	1.511	1.392	1.388	1.901	3.047	0.2681	1.675	0.3691
Isoleucyl-Arginine	9.669e-10	2.115e-07	2.6866	2.6874	3.3345	1.7375	yes	up	HMDB0028901	Organic acids and derivatives	Carboxylic acids and derivatives	Amino acids, peptides, and analogues	-	270.193	1.859	1.952	1.749	1.714	2.016	1.986	1.977	0.9426	0.5486	0.512	0.5258	0.4971	0.4944	0.4532	1.893	0.1213	0.5677	0.1679
1-Oleoylglycerophosphoserine	0.0001652	0.001305	2.6762	2.6479	0.3102	-1.6887	yes	down	HMDB0061694	Lipids and lipid-like molecules	Glycerophospholipids	Glycerophosphoserines	-	565.325	0.4598	0.4587	0.4414	0.5805	1.926	0.4245	0.4225	2.628	2.591	2.425	2.514	1.715	1.891	1.429	0.6734	0.5551	2.171	0.4837
3,4,5-trihydroxy-6-{[3-(4-hydroxy-3-methoxyphenyl)propanoyl]oxy}oxane-2-carboxylic acid	2.696e-05	0.0003235	2.5612	2.4953	0.231	-2.114	yes	down	-	-	-	-	-	395.096	0.6684	0.0132	0.9043	1.047	0.0118	0.0116	0.0116	1.845	1.451	1.509	1.39	1.853	1.772	1.729	0.3811	0.4734	1.65	0.1948
Corchorusoside A	8.836e-06	0.0001442	2.5227	2.4857	0.5387	-0.8924	yes	down	HMDB0032823	Lipids and lipid-like molecules	Steroids and steroid derivatives	Steroid lactones	210637-15-3	731.381	1.22	1.218	1.193	1.946	2.123	1.168	1.165	2.535	2.421	2.614	2.67	2.874	2.751	2.757	1.433	0.4146	2.66	0.152
Mucronine D	1.169e-07	5.341e-06	2.5102	2.4841	2.3026	1.2033	yes	up	HMDB0029335	Organic acids and derivatives	Carboxylic acids and derivatives	Amino acids, peptides, and analogues	38496-00-3	684.378	2.053	2.017	1.856	1.894	2.264	2.287	2.041	1.085	0.6527	0.7962	1.156	0.8914	0.5936	1.085	2.059	0.1656	0.8942	0.2234
(3b,5b,22a,25R)-Furostane-22-methoxy-3,26-diol 3-[glucosyl-(1->2)-glucoside] 26-glucoside	2.275e-07	8.894e-06	2.5064	2.5054	1.9401	0.9561	yes	up	HMDB0034375	Lipids and lipid-like molecules	Steroids and steroid derivatives	Steroidal glycosides	244779-38-2	957.5	2.325	2.452	2.386	2.303	2.439	2.879	2.438	1.154	1.387	1.114	1.614	1.507	1.078	1.022	2.46	0.1935	1.268	0.2325
Cynaroside A	9.56e-05	0.0008397	2.4267	2.4089	0.6206	-0.6883	yes	down	HMDB0040532	Lipids and lipid-like molecules	Prenol lipids	Terpene lactones	117804-06-5	467.192	1.925	2.302	1.155	2.385	2.465	1.466	2.261	3.497	3.466	3.442	3.149	2.92	3.079	2.942	1.994	0.5047	3.213	0.2511
O-Xylene	0.0009057	0.005032	2.4094	2.4126	0.3971	-1.3324	yes	down	HMDB0059851	Benzenoids	Benzene and substituted derivatives	Xylenes	95-47-6	107.086	0.839	0.1428	0.1354	0.5842	1.986	0.7494	1.703	2.631	2.563	2.471	2.274	1.878	1.836	1.806	0.8771	0.7193	2.209	0.3623
Neogitogenin 3-[glucosyl-(1->2)-glucosyl-(1->4)-galactoside]	1.677e-06	4.073e-05	2.3844	2.4254	1.7772	0.8296	yes	up	HMDB0041134	Phenylpropanoids and polyketides	Cinnamic acids and derivatives	Hydroxycinnamic acids and derivatives	-	941.475	2.787	2.762	2.608	2.662	2.451	2.445	2.55	1.615	1.805	1.167	1.768	1.693	1.143	1.086	2.609	0.1374	1.468	0.3208
Sphingosine 1-phosphate	3.648e-06	7.472e-05	2.333	2.3764	2.1176	1.0824	yes	up	HMDB0000227	Lipids and lipid-like molecules	Sphingolipids	Phosphosphingolipids	26993-30-6	379.249	2.316	2.333	2.141	2.254	2.128	1.494	1.932	1.277	1.229	1.073	0.8079	0.7906	0.7697	0.9488	2.086	0.2946	0.9851	0.2119
Tragopogonsaponin M	5.963e-05	0.0005963	2.2157	2.1854	1.5569	0.6387	yes	up	HMDB0037929	Lipids and lipid-like molecules	Prenol lipids	Triterpenoids	-	977.538	2.71	2.695	2.54	2.595	2.884	3.093	2.917	2.071	1.991	1.532	2.186	1.828	1.04	1.836	2.776	0.1963	1.783	0.3891
Centellasaponin B	1.768e-07	7.217e-06	2.1817	2.1814	0.6105	-0.7119	yes	down	HMDB0040123	Lipids and lipid-like molecules	Prenol lipids	Terpene glycosides	386223-75-2	846.488	1.305	1.373	1.394	1.392	1.825	1.316	1.28	2.32	2.292	2.259	2.104	2.506	2.341	2.372	1.412	0.1877	2.313	0.1213
Ceanothine E	9.599e-07	2.624e-05	2.162	2.1507	1.6891	0.7563	yes	up	HMDB0029342	Organic acids and derivatives	Carboxylic acids and derivatives	Amino acids, peptides, and analogues	23926-98-9	533.288	2.069	2.091	2.019	2.032	2.32	2.413	2.308	1.398	1.413	1.522	1.118	0.9606	1.413	1.207	2.179	0.1625	1.29	0.2002
6-{[5-(3,4-dihydroxyphenyl)-4-hydroxypentanoyl]oxy}-3,4,5-trihydroxyoxane-2-carboxylic acid	0.0001421	0.001155	2.1585	2.1002	0.5716	-0.8069	yes	down	-	-	-	-	-	425.102	1.387	1.25	1.505	1.909	1.246	0.74	0.7375	2.209	2.134	1.933	2.078	2.444	2.148	2.415	1.254	0.4166	2.194	0.182
(R)-1-O-[b-D-Apiofuranosyl-(1->2)-b-D-glucopyranoside]-1,3-octanediol	0.00019	0.001458	2.149	2.1008	1.5783	0.6584	yes	up	HMDB0032798	Lipids and lipid-like molecules	Fatty Acyls	Fatty alcohols	-	459.255	2.188	2.394	2.201	2.369	3.011	2.996	2.97	1.528	2.107	1.434	1.654	1.48	1.355	1.928	2.59	0.3844	1.641	0.2777
Desglucocheirotoxol	0.0002287	0.001695	2.145	2.1215	2	1	yes	up	HMDB0033828	Lipids and lipid-like molecules	Steroids and steroid derivatives	Steroid lactones	29336-13-8	616.313	1.571	1.688	1.377	1.585	2.462	2.49	2.411	0.9879	0.9749	0.9288	0.9464	1.011	1.092	0.8524	1.941	0.4898	0.9705	0.07405
Mabiogenin 3-[rhamnosyl-(1->6)-glucoside]	1.43e-05	0.0002015	2.1366	2.1595	1.5019	0.5868	yes	up	HMDB0040943	Lipids and lipid-like molecules	Steroids and steroid derivatives	Steroidal glycosides	-	835.426	2.736	2.88	2.741	2.726	2.758	3.07	2.714	1.353	2.055	1.919	1.962	2.266	2.038	1.479	2.804	0.1298	1.867	0.3291
6-{[2-(2,4-dihydroxyphenyl)-3-(8-hydroxy-3,7-dimethylocta-2,6-dien-1-yl)-8-(3-methylbut-2-en-1-yl)-4-oxo-4H-chromen-7-yl]oxy}-3,4,5-trihydroxyoxane-2-carboxylic acid	0.001761	0.008591	2.1295	2.1228	1.6927	0.7593	yes	up	-	-	-	-	-	689.26	2.613	2.602	2.672	2.581	2.738	2.673	2.508	2.109	1.646	1.952	2.224	0.1333	1.464	1.338	2.627	0.07462	1.552	0.7067
2,5-Dimethylbenzaldehyde	0.0003011	0.002072	2.1254	2.1332	0.6569	-0.6063	yes	down	HMDB0032014	Benzenoids	Benzene and substituted derivatives	Benzoyl derivatives	34341-29-2	135.081	1.606	1.545	1.645	1.581	2.609	1.86	2.476	3.197	3.167	3.114	2.924	2.634	2.668	2.577	1.903	0.4499	2.897	0.2692
(3b,9R)-5-Megastigmene-3,9-diol 9-[apiosyl-(1->6)-glucoside]	1.507e-06	3.812e-05	2.1227	2.1316	0.5392	-0.8911	yes	down	LMFA13010056;HMDB0038327	Lipids and lipid-like molecules	Fatty Acyls	Fatty acyl glycosides	347852-04-4	507.276	0.9628	0.9614	0.9375	1.02	0.9995	1.035	1.299	1.897	1.826	1.872	1.501	2.288	1.981	2.017	1.031	0.1234	1.912	0.2365
Coriandrone E	9.388e-05	0.0008308	2.1045	2.0346	0.5864	-0.77	yes	down	HMDB0029971	Organoheterocyclic compounds	Benzopyrans	2-benzopyrans	177795-34-5	213.055	1.15	1.229	1.477	1.915	1.26	0.8075	0.8048	2.117	2.033	1.94	2.061	2.284	2.144	2.161	1.235	0.3867	2.106	0.109
Lucyoside K	0.001334	0.006886	2.1037	2.0384	0.6757	-0.5655	yes	down	HMDB0041353	Lipids and lipid-like molecules	Prenol lipids	Terpene glycosides	32448-19-4	671.352	2.397	2.358	2.385	2.543	2.237	1.143	1.14	3.103	2.96	3.101	3.085	2.979	2.881	2.911	2.029	0.6129	3.003	0.09335
Thiamine pyrophosphate	0.0001017	0.0008835	2.1015	2.0925	1.9019	0.9274	yes	up	HMDB0001372	Organoheterocyclic compounds	Diazines	Pyrimidines and pyrimidine derivatives	136-09-4	425.045	1.863	2.034	1.557	1.804	2.104	2.256	1.951	1.02	1.493	1.533	0.7436	0.7099	0.9761	0.6575	1.938	0.2261	1.019	0.3634
[(1S,16R)-5,7-dihydroxy-8,8,10,12,16-pentamethyl-3-[1-(2-methyl-1,3-thiazol-4-yl)prop-1-en-2-yl]-9-oxo-17-oxa-4-azabicyclo[14.1.0]heptadec-4-en-11-yl]oxidanesulfonic acid	1.143e-05	0.0001723	2.0801	2.0997	0.7637	-0.3889	yes	down	-	-	-	-	-	619.273	2.696	2.612	2.654	2.573	3.272	2.907	3.257	3.889	3.867	3.832	3.691	3.583	3.683	3.606	2.853	0.3007	3.736	0.1258
Cloversaponin I	2.092e-05	0.0002652	2.0266	2.0075	1.9659	0.9752	yes	up	HMDB0039892	Lipids and lipid-like molecules	Prenol lipids	Terpene glycosides	143519-22-6	671.351	1.954	1.947	1.841	1.389	1.431	1.77	1.293	0.8399	1.181	0.7924	0.8351	0.7743	0.7709	0.7201	1.661	0.2811	0.8449	0.1539
Cymorcin monoglucoside	0.01494	0.04943	2.0251	2.0011	3.1705	1.6647	yes	up	HMDB0029777	Organic oxygen compounds	Organooxygen compounds	Carbohydrates and carbohydrate conjugates	76859-62-6	346.187	0.4877	0.9077	0.7334	1.162	2.933	2.424	2.753	0.5094	0.5273	0.4714	0.4847	0.4572	0.4546	0.692	1.629	1.036	0.5138	0.08298
6-[(2-{4-[(3-{[4-(acetyloxy)-3-hydroxy-4-(hydroxymethyl)oxolan-2-yl]oxy}-4,5-dihydroxy-6-(hydroxymethyl)oxan-2-yl)oxy]phenyl}-4-oxo-3,4-dihydro-2H-1-benzopyran-7-yl)oxy]-3,4,5-trihydroxyoxane-2-carboxylic acid	1.091e-06	2.913e-05	2.0219	2.0156	0.6511	-0.619	yes	down	-	-	-	-	-	733.198	1.491	1.49	1.464	1.477	1.445	1.438	1.435	2.486	2.471	2.45	2.224	1.979	2.164	1.953	1.463	0.02402	2.247	0.2289
Digitoxigenin 3-[glucosyl-(1->6)-glucosyl-(1->4)-2,6-dideoxyribohexoside]	0.0002936	0.002037	1.9988	1.9955	0.6034	-0.7288	yes	down	HMDB0034321	Lipids and lipid-like molecules	Steroids and steroid derivatives	Steroid lactones	220710-06-5	829.422	1.237	0.6866	1.473	1.106	2.017	1.541	1.194	2.193	2.219	2.044	1.862	2.445	2.363	2.211	1.322	0.4138	2.191	0.1938
Lucidenic acid C	1.11e-05	0.0001689	1.9925	1.9819	1.5603	0.6418	yes	up	HMDB0037609	Lipids and lipid-like molecules	Prenol lipids	Triterpenoids	95311-96-9	459.278	2.028	2.064	1.875	2.05	2.469	2.322	2.399	1.351	1.526	1.689	1.38	1.337	1.099	1.363	2.172	0.2227	1.392	0.1816
Majonoside R2	0.001665	0.008218	1.9599	1.9123	0.7157	-0.4826	yes	down	HMDB0040418	Lipids and lipid-like molecules	Prenol lipids	Terpene glycosides	81534-63-6	825.44	2.36	2.51	2.404	2.492	2.542	1.21	1.67	2.967	2.866	3.019	2.717	3.421	3.074	3.157	2.17	0.5197	3.032	0.2235
Corchorusoside B	1.084e-08	1.025e-06	1.9451	1.9288	1.2948	0.3727	yes	up	HMDB0032821	Lipids and lipid-like molecules	Steroids and steroid derivatives	Steroid lactones	210637-16-4	705.343	3.057	3.017	2.961	2.84	3.075	3.194	3.128	2.445	2.359	2.358	2.359	2.235	2.384	2.291	3.039	0.1153	2.347	0.06721
O-Desmethylvenlafaxine glucuronide	1.729e-05	0.0002309	1.9313	1.9595	1.4961	0.5812	yes	up	PW_C040615;HMDB0061172	Not Available	Not Available	Not Available	1021933-98-1	376.173	2.484	2.492	2.402	2.386	2.288	2.018	2.246	1.922	1.65	1.563	1.715	1.493	1.132	1.431	2.331	0.1656	1.558	0.2475
Pectenotoxin 1	6.056e-05	0.0006024	1.93	1.8562	0.6547	-0.6111	yes	down	HMDB0033490	Phenylpropanoids and polyketides	Macrolides and analogues	Pectenotoxins and derivatives	97564-90-4	839.453	1.304	1.122	1.457	1.748	1.624	1.052	1.154	2.203	2.13	1.86	2.204	2.229	1.983	1.848	1.352	0.2664	2.065	0.1657
25-Cinnamoyl-vulgaroside	0.002315	0.01079	1.9272	1.9513	1.6989	0.7646	yes	up	HMDB0041367	Lipids and lipid-like molecules	Prenol lipids	Sesterterpenoids	172616-90-9	630.338	2.284	2.368	2.178	2.13	2.321	2.168	2.157	1.927	2.124	1.64	1.29	1.054	0.4432	0.7067	2.229	0.09318	1.312	0.6237
Licoricesaponin D3	0.0002456	0.001792	1.8963	1.8477	0.7203	-0.4733	yes	down	HMDB0038431	Lipids and lipid-like molecules	Prenol lipids	Terpene glycosides	118536-87-1	977.478	2.324	1.549	1.63	2.284	1.965	1.497	2.069	2.754	2.856	2.671	2.39	2.731	2.515	2.577	1.903	0.3461	2.642	0.1588
S-(9-deoxy-delta9,12-PGD2)-glutathione	5.547e-08	3.258e-06	1.8862	1.8842	1.3024	0.3812	yes	up	HMDB0013058	Organic acids and derivatives	Carboxylic acids and derivatives	Amino acids, peptides, and analogues	-	659.333	2.843	2.895	2.782	2.813	2.92	2.864	2.905	2.344	2.349	2.26	2.137	2.155	1.948	2.177	2.86	0.05071	2.196	0.1394
Lucidenic acid E2	5.614e-07	1.736e-05	1.8623	1.8768	1.4343	0.5203	yes	up	HMDB0036434	Lipids and lipid-like molecules	Prenol lipids	Triterpenoids	98665-17-9	558.303	2.308	2.287	2.233	2.137	2.352	2.066	2.126	1.565	1.664	1.817	1.469	1.472	1.379	1.451	2.216	0.1073	1.545	0.1505
Niveusin C	9.865e-11	5.763e-08	1.8447	1.8481	1.2702	0.3451	yes	up	HMDB0034474	Lipids and lipid-like molecules	Prenol lipids	Terpene lactones	75680-27-2	442.184	2.961	3.02	2.881	2.924	2.901	2.898	2.919	2.401	2.363	2.307	2.246	2.316	2.211	2.299	2.929	0.04733	2.306	0.06451
25-O-Desacetyl rifabutin	4.03e-05	0.0004408	1.8075	1.785	0.7707	-0.3758	yes	down	HMDB0060732	Organoheterocyclic compounds	Naphthofurans	Not Available	-	822.429	2.418	2.381	2.256	2.349	2.321	1.843	1.839	2.758	2.804	2.913	2.686	3.027	2.92	2.887	2.201	0.2511	2.856	0.1144
3-Acetoxyscirpene-4,15-diol	0.05784	0.14	1.785	1.761	5.2847	2.4018	no	up	HMDB0034576	Lipids and lipid-like molecules	Fatty Acyls	Fatty acid esters	70402-13-0	347.145	0.2697	0.4024	0.0412	0.4207	2.937	2.272	2.688	0.9552	0.3172	0.1895	0.2068	0.0295	0.0067	0.0034	1.29	1.276	0.2441	0.3356
Tuberoside A (Allium tuberosum)	1.815e-09	3.1e-07	1.744	1.7282	1.1563	0.2095	yes	up	HMDB0035481	Lipids and lipid-like molecules	Steroids and steroid derivatives	Steroidal glycosides	259810-65-6	867.478	4.008	4.085	4	3.959	4.119	4.203	4.117	3.536	3.554	3.537	3.541	3.464	3.493	3.513	4.07	0.08511	3.52	0.03173
N-Acetyl-leukotriene E4	0.006124	0.02399	1.7351	1.8082	2.1185	1.083	yes	up	LMFA03020079;HMDB0005084;LMFA03020008;LMFA03020078	Lipids and lipid-like molecules	Fatty Acyls	Eicosanoids	80115-95-3	504.244	2.12	2.18	2.153	2.069	1.274	0.7345	0.732	0.8069	0.8033	0.76	0.7765	0.7422	0.7388	0.6889	1.609	0.6758	0.7595	0.04117
1,4-beta-D-Glucan	0.1195	0.2472	1.7224	1.812	1.3749	0.4593	no	up	-	-	-	-	9004-34-6	559.151	5.179	5.24	5.211	5.156	4.55	4.8	4.518	5.078	4.962	5.003	4.956	4.013	0.0659	1.133	4.951	0.3204	3.601	2.105
Citreoviridin A	3.978e-07	1.326e-05	1.716	1.7066	1.3008	0.3794	yes	up	HMDB0030868	Organoheterocyclic compounds	Pyrans	Pyranones and derivatives	25425-12-1	441.169	2.429	2.471	2.353	2.351	2.435	2.383	2.379	1.953	1.895	1.657	1.745	1.99	1.697	1.977	2.4	0.04564	1.845	0.1412
Hydratopyrrhoxanthinol	0.01386	0.04651	1.699	1.6496	1.7676	0.8218	yes	up	HMDB0036842	Lipids and lipid-like molecules	Prenol lipids	Terpene lactones	120416-68-4	627.304	1.634	1.389	1.844	0.6224	2.271	2.275	2.331	0.6391	0.6724	0.8714	1.329	1.199	1.484	0.7978	1.766	0.62	0.9991	0.336
Mabioside C	6.805e-08	3.618e-06	1.6936	1.6749	1.2328	0.3019	yes	up	HMDB0040653	Lipids and lipid-like molecules	Prenol lipids	Terpene glycosides	156980-54-0	757.417	2.724	2.835	2.742	2.654	2.862	2.944	2.775	2.291	2.388	2.25	2.305	2.179	2.209	2.223	2.791	0.09687	2.264	0.07063
Styrene	0.005397	0.02164	1.6829	1.6527	0.3209	-1.6398	yes	down	HMDB0034240	Benzenoids	Benzene and substituted derivatives	Styrenes	100-42-5	105.07	0.374	0.3434	0.3289	0.3365	0.3188	0.3149	0.3133	1.511	1.516	1.361	1.409	0.8555	0.3177	0.2866	0.3328	0.02135	1.037	0.5494
(1R,16Z,24E,26E,28Z)-1,18-dihydroxy-12-[1-(4-hydroxy-3-methoxycyclohexyl)propan-2-yl]-19,30-dimethoxy-15,17,21,29,35-pentamethyl-23-methylidene-11,36-dioxa-4-azatricyclo[30.3.1.0?,?]hexatriaconta-16,24,26,28-tetraene-2,3,10,14,20-pentone	8.292e-05	0.0007626	1.6828	1.6426	0.8231	-0.2809	yes	down	-	-	-	-	-	950.499	2.6	2.817	2.639	2.952	2.718	2.182	2.457	3.168	3.159	3.195	3.102	3.279	3.196	3.219	2.624	0.251	3.188	0.05471
Austalide H	1.327e-07	5.848e-06	1.6822	1.7025	1.2191	0.2858	yes	up	HMDB0030153	Organoheterocyclic compounds	Benzopyrans	1-benzopyrans	96817-10-6	499.227	3.085	3.148	2.994	3.032	3.063	2.884	2.986	2.612	2.598	2.542	2.36	2.459	2.412	2.398	3.027	0.0842	2.483	0.101
Arg Ile Ile	2.596e-07	9.547e-06	1.6713	1.6764	1.1927	0.2542	yes	up	-	-	-	-	-	383.276	3.418	3.443	3.368	3.334	3.196	3.281	3.135	2.837	2.787	2.845	2.859	2.653	2.73	2.725	3.311	0.1138	2.776	0.07672
Perulactone B	4.826e-06	9.205e-05	1.6495	1.6354	1.2685	0.3431	yes	up	HMDB0030119	Lipids and lipid-like molecules	Steroids and steroid derivatives	Bile acids, alcohols and derivatives	85643-90-9	527.24	2.553	2.44	2.416	2.266	2.535	2.61	2.613	2.092	2.146	1.867	1.895	2.044	1.822	1.879	2.49	0.125	1.963	0.1275
Notoginsenoside M	5e-05	0.0005163	1.6467	1.6559	1.191	0.2522	yes	up	HMDB0039944	Lipids and lipid-like molecules	Prenol lipids	Terpene glycosides	394246-74-3	1001.52	3.804	3.782	3.687	3.588	3.285	3.392	3.208	3.005	2.987	2.944	3.002	2.971	2.892	2.975	3.535	0.2411	2.968	0.03943
(R)-2,5,11-Bisabolatriene	0.0002589	0.001865	1.6366	1.7033	1.3781	0.4627	yes	up	HMDB0036200	Lipids and lipid-like molecules	Prenol lipids	Sesquiterpenoids	28976-67-2	227.176	2.289	2.443	2.692	2.255	2.28	1.942	2.122	1.589	1.925	1.522	1.771	1.621	1.9	1.294	2.289	0.2366	1.661	0.2236
Notoginsenoside J	0.06028	0.1444	1.6355	1.5909	0.5728	-0.8039	no	down	HMDB0031757	Phenylpropanoids and polyketides	Coumarins and derivatives	Furanocoumarins	-	867.525	2.084	2.016	2.107	1.959	0.0069	0.0068	0.0068	2.187	2.197	2.168	2.246	1.649	1.831	2.007	1.169	1.089	2.041	0.2247
Alpha-Methylstyrene	0.001378	0.007055	1.6091	1.6083	0.7315	-0.4511	yes	down	HMDB0059899	Benzenoids	Benzene and substituted derivatives	Phenylpropenes	98-83-9	119.086	1.75	1.692	1.196	1.546	2.036	1.348	1.967	2.553	2.489	2.418	2.218	2.082	2.045	1.966	1.648	0.308	2.253	0.2343
Coagulin R 3-glucoside	0.002189	0.01032	1.6086	1.5599	0.74	-0.4344	yes	down	HMDB0033207	Lipids and lipid-like molecules	Steroids and steroid derivatives	Steroid lactones	221695-66-5	597.303	1.751	1.589	1.746	1.786	2.01	0.991	1.544	2.393	2.05	2.432	2.088	2.492	1.973	2	1.631	0.3199	2.204	0.2245
Arg Leu	6.401e-06	0.0001146	1.6045	1.6221	1.2455	0.3167	yes	up	-	-	-	-	-	288.204	2.729	2.737	2.681	2.672	2.603	2.561	2.479	2.232	2.201	2.316	2.169	1.886	2.054	1.964	2.638	0.09457	2.118	0.1546
Dulcin	0.002207	0.01038	1.5992	1.6529	1.308	0.3874	yes	up	HMDB0040616;HMDB0032565	Lipids and lipid-like molecules	Prenol lipids	Terpene glycosides	150-69-6;160955-43-1	1025.54	2.832	3.144	2.716	2.765	2.962	2.438	2.523	2.152	2.79	2.264	2.131	1.986	1.93	1.565	2.769	0.2433	2.117	0.3725
11-Hydroxyprogesterone 11-glucuronide	4.712e-07	1.508e-05	1.5986	1.6183	1.1802	0.239	yes	up	LMST05010031;HMDB0010364	Lipids and lipid-like molecules	Steroids and steroid derivatives	Steroidal glycosides	77710-64-6	471.241	3.386	3.428	3.282	3.344	3.196	3.102	3.181	2.864	2.859	2.782	2.759	2.711	2.72	2.726	3.274	0.1194	2.774	0.06435
3,4,5-trihydroxy-6-{4-[3-oxo-3-(2,3,4,6-tetrahydroxyphenyl)propyl]phenoxy}oxane-2-carboxylic acid	0.003935	0.01666	1.5968	1.5388	0.7269	-0.4602	yes	down	-	-	-	-	-	431.097	1.802	1.888	1.933	1.936	1.432	1.002	1.095	2.444	2.245	2.245	1.878	2.223	2.159	2.059	1.584	0.4057	2.179	0.1762
1-Nitro-5-glutathionyl-6-hydroxy-5,6-dihydronaphthalene	3.577e-05	0.0004029	1.5927	1.5856	0.8637	-0.2114	yes	down	HMDB0060326	Organic acids and derivatives	Carboxylic acids and derivatives	Amino acids, peptides, and analogues	-	497.133	3.197	3.181	3.436	3.286	3.393	3.052	3.299	3.925	3.754	3.78	3.426	3.834	3.804	3.922	3.263	0.1317	3.778	0.1686
4-Megastigmene-6a,9R-diol 9-[apiosyl-(1->6)-glucoside]	0.0006384	0.003757	1.5737	1.5567	1.3597	0.4433	yes	up	HMDB0041580	Lipids and lipid-like molecules	Fatty Acyls	Fatty acyl glycosides	177261-74-4	489.27	1.83	1.907	1.868	1.67	2.435	2.308	2.299	1.527	1.395	1.618	1.39	1.615	1.574	1.405	2.045	0.2954	1.504	0.1044
6-hydroxy-7-methoxy-3-(2-methylbut-3-en-2-yl)-2H-chromen-2-one	0.02839	0.08128	1.5641	1.5056	0.7289	-0.4562	yes	down	-	-	-	-	-	324.119	2.219	2.042	1.873	2.231	1.673	1.535	1.601	3.166	3.284	3.114	2.902	2.06	1.845	1.702	1.882	0.2901	2.582	0.6844
Rutarin	0.002598	0.01187	1.556	1.5648	0.718	-0.4779	yes	down	HMDB0030884	Phenylpropanoids and polyketides	Coumarins and derivatives	Coumarin glycosides	20320-81-4	488.154	1.427	1.425	1.4	1.413	2.034	1.374	1.371	2.068	2.317	2.426	1.423	2.073	2.275	1.962	1.492	0.2401	2.078	0.3318
Porphobilinogen	0.001877	0.009051	1.5544	1.5198	0.7758	-0.3662	yes	down	PW_C000166;HMDB0000245	Organic nitrogen compounds	Organonitrogen compounds	Amines	487-90-1	191.082	2.087	1.995	1.899	2.104	1.921	1.772	1.623	2.75	2.766	2.636	2.736	2.24	2.079	2.061	1.914	0.1723	2.467	0.326
Capsianoside VI	0.03454	0.09482	1.5377	1.5956	0.715	-0.484	yes	down	HMDB0039165	Lipids and lipid-like molecules	Prenol lipids	Terpene glycosides	-	905.48	1.898	2.549	2.191	1.207	2.713	1.168	2.221	2.711	2.937	3.137	1.388	3.19	3.034	3.108	1.992	0.6091	2.786	0.6368
Ganolucidic acid C	0.003155	0.01389	1.5369	1.5087	0.7475	-0.4199	yes	down	HMDB0039691	Lipids and lipid-like molecules	Prenol lipids	Triterpenoids	100440-27-5	557.284	1.212	1.433	1.186	2.055	2.06	1.605	1.97	2.195	2.28	2.268	2.356	2.169	2.075	2.072	1.646	0.3854	2.202	0.1069
Lablaboside A	0.01017	0.03609	1.5312	1.4787	0.6694	-0.5791	yes	down	HMDB0032892	Lipids and lipid-like molecules	Prenol lipids	Terpene glycosides	209802-26-6	1125.55	1.139	1.138	1.113	1.126	1.095	1.088	1.748	2.004	1.617	1.759	2.562	1.924	1.715	1.036	1.207	0.2397	1.803	0.4589
Biliverdin	9.462e-05	0.0008336	1.5212	1.5622	1.2561	0.329	yes	up	PW_C000797;HMDB0001008	Organoheterocyclic compounds	Tetrapyrroles and derivatives	Bilirubins	114-25-0	600.278	2.698	2.642	2.499	2.571	2.398	2.332	2.4	2.275	2.157	2.08	1.891	1.996	1.844	1.72	2.506	0.1374	1.995	0.1919
Domoic acid	6.706e-05	0.0006484	1.5081	1.504	0.8209	-0.2847	yes	down	HMDB0033939	Organic acids and derivatives	Carboxylic acids and derivatives	Amino acids, peptides, and analogues	14277-97-5	350.102	2.16	2.12	2.337	2.132	2.268	1.948	2.147	2.777	2.631	2.63	2.269	2.713	2.641	2.747	2.159	0.1227	2.63	0.1696
PG(16:1(9Z)/22:4(7Z,10Z,13Z,16Z))	1.361e-05	0.0001954	1.5054	1.4875	1.2095	0.2744	yes	up	LMGP04010225;HMDB0010596	Lipids and lipid-like molecules	Glycerophospholipids	Glycerophosphoglycerols	-	819.507	2.586	2.629	2.587	2.355	2.655	2.559	2.536	2.027	2.313	2.112	1.9	2.224	2.072	2.156	2.558	0.09819	2.115	0.1346
3,4,5-trihydroxy-6-{[(16R)-5,6,7-trihydroxy-8,8,10,12,16-pentamethyl-3-[1-(2-methyl-1,3-thiazol-4-yl)prop-1-en-2-yl]-9-oxo-17-oxa-4-azabicyclo[14.1.0]heptadec-4-en-11-yl]oxy}oxane-2-carboxylic acid	0.01835	0.05821	1.4994	1.4708	1.8961	0.923	yes	up	-	-	-	-	-	663.296	1.37	0.6045	1.43	0.5949	1.556	1.76	2.009	0.7226	0.6267	0.5876	1.316	0.5716	0.5687	0.5243	1.332	0.544	0.7025	0.2777
3-Hydroxy-beta-ionol 3-[glucosyl-(1->6)-glucoside]	0.009766	0.03496	1.496	1.4587	1.6086	0.6858	yes	up	HMDB0037527	Lipids and lipid-like molecules	Prenol lipids	Terpene glycosides	137606-56-5	576.304	0.8816	1.769	1.334	1.418	1.955	1.4	1.812	0.9785	0.6723	0.6448	0.6523	1.035	1.019	1.569	1.51	0.3657	0.9387	0.3302
({6-[2-(3,4-dihydroxyphenyl)-3,5,7-trihydroxy-3,4-dihydro-2H-1-benzopyran-6-yl]-3,4,5-trihydroxyoxan-2-yl}methoxy)sulfonic acid	0.03691	0.09966	1.4933	1.5577	0.7553	-0.4049	yes	down	-	-	-	-	-	574.122	1.778	1.85	1.82	1.543	3.573	2.724	3.33	3.364	3.421	3.469	2.884	2.916	3.015	2.932	2.374	0.8267	3.143	0.2622
Nicotyrine	2.333e-05	0.0002888	1.4918	1.5098	1.282	0.3584	yes	up	HMDB0255591	Organoheterocyclic compounds	Pyridines and derivatives	Not Available	487-19-4	159.092	2.25	2.265	2.191	2.196	1.899	1.994	1.939	1.76	1.651	1.705	1.746	1.545	1.528	1.555	2.105	0.1552	1.642	0.0989
Voriconazole	0.002012	0.009623	1.4604	1.4189	0.8304	-0.2681	yes	down	HMDB0014720	Benzenoids	Benzene and substituted derivatives	Phenylpropanes	137234-62-9	350.124	2.44	2.57	2.413	2.788	2.348	2.144	1.881	2.978	2.877	2.565	2.86	2.997	2.798	2.897	2.369	0.2924	2.853	0.1442
Methyl helianthenoate F glucoside	0.005019	0.0204	1.455	1.4803	0.7503	-0.4145	yes	down	HMDB0040797	Lipids and lipid-like molecules	Fatty Acyls	Fatty acyl glycosides	-	337.127	1.302	1.472	1.258	1.458	2.294	1.845	2.134	2.387	2.373	2.306	2.253	2.139	2.137	2.078	1.68	0.4132	2.239	0.1231
S-(PGA2)-glutathione	0.0001499	0.001206	1.4489	1.4743	1.1813	0.2404	yes	up	HMDB0013062	Organic acids and derivatives	Carboxylic acids and derivatives	Amino acids, peptides, and analogues	-	659.336	3.201	3.245	3.092	3.072	2.804	2.89	2.902	2.649	2.727	2.565	2.743	2.489	2.449	2.334	3.03	0.1674	2.565	0.1515
Maltoheptaose	0.001641	0.008141	1.4474	1.4989	0.7416	-0.4313	yes	down	HMDB0013000	Organic oxygen compounds	Organooxygen compounds	Carbohydrates and carbohydrate conjugates	137767-17-0	1175.37	1.548	1.703	1.3	1.132	1.956	1.47	1.597	2.101	2.089	1.801	1.789	2.412	2.01	2.24	1.53	0.2679	2.063	0.2243
Tragopogonsaponin K	0.09144	0.2005	1.4318	1.387	1.5777	0.6578	no	up	HMDB0037925	Lipids and lipid-like molecules	Prenol lipids	Triterpenoids	-	951.442	2.024	0.8456	1.728	0.8346	2.326	3.139	3.251	0.8745	1.024	0.9104	1.52	1.963	1.663	1.009	2.021	0.9774	1.281	0.4304
7-Methylguanosine	0.009105	0.03309	1.4312	1.3819	0.8285	-0.2714	yes	down	HMDB0001107;HMDB0005862	Nucleosides, nucleotides, and analogues	Purine nucleosides	Not Available	2140-77-4;20244-86-4	263.099	2.666	2.755	2.691	3.043	2.091	2.134	1.937	3.057	2.945	2.756	3.178	3.042	2.927	2.995	2.474	0.4159	2.986	0.1311
Dhurrin 6'-glucoside	0.09675	0.2091	1.4259	1.4989	1.2761	0.3517	no	up	HMDB0029776	Organic oxygen compounds	Organooxygen compounds	Carbohydrates and carbohydrate conjugates	-	537.169	4.351	4.411	4.435	4.308	3.572	3.756	3.513	4.197	4.087	4.146	4.046	2.507	1.601	1.628	4.049	0.416	3.173	1.218
Erythroskyrin	1.515e-06	3.821e-05	1.4183	1.4349	1.1881	0.2487	yes	up	HMDB0030464	Organoheterocyclic compounds	Furofurans	Not Available	4987-27-3	497.261	2.552	2.525	2.471	2.491	2.579	2.469	2.469	2.2	2.245	2.164	2.163	2.068	1.951	1.985	2.508	0.04485	2.111	0.1117
Ile Asp Trp Asp	0.003589	0.01546	1.4048	1.3855	1.2573	0.3303	yes	up	-	-	-	-	-	548.233	2.312	2.067	2.273	2.082	2.396	2.736	2.484	1.929	2.022	1.302	2.111	1.918	1.874	1.851	2.336	0.2335	1.858	0.261
Quercetin 3-(glucosyl-(1->4)-rhamnoside) 7-rutinoside	0.1279	0.2599	1.3989	1.4852	0.6945	-0.526	no	down	HMDB0032009	Lipids and lipid-like molecules	Prenol lipids	Diterpenoids	187410-77-1	919.267	1.35	2.002	2.038	0.1393	3.917	1.187	3.461	3.321	3.496	3.64	2.285	2.382	2.768	2.41	2.014	1.314	2.9	0.575
Isoquinoline N-oxide	0.00881	0.03218	1.3976	1.3418	0.7083	-0.4976	yes	down	-	-	-	-	-	146.061	1.226	1.291	1.198	1.286	1.234	0.7951	1.198	1.971	2.023	1.817	1.956	1.438	1.316	1.093	1.175	0.1719	1.659	0.3721
(-)-Naringenin	6.08e-05	0.0006031	1.3975	1.3987	0.7694	-0.3782	yes	down	HMDB0002670	Phenylpropanoids and polyketides	Flavonoids	Flavans	480-41-1	273.077	1.392	1.482	1.575	1.346	1.208	1.201	1.233	1.896	1.657	1.633	1.841	1.805	1.659	1.769	1.348	0.1447	1.752	0.1028
Styrene Oxide	0.03044	0.08591	1.3934	1.3547	0.4098	-1.287	yes	down	HMDB0062765	Benzenoids	Benzene and substituted derivatives	Not Available	1996-09-03	103.054	0.3757	0.3689	0.3537	0.6637	0.343	0.339	0.3373	1.493	1.637	1.313	1.35	0.344	0.3418	0.3092	0.3973	0.1184	0.9696	0.6059
54-Deoxyciguatoxin	7.582e-06	0.0001293	1.3927	1.3586	0.8941	-0.1615	yes	down	HMDB0029781	Phenylpropanoids and polyketides	Ciguatera toxins	Not Available	139341-09-6	1059.56	3.134	3.157	3.063	3.301	3.12	2.924	3.003	3.464	3.502	3.466	3.492	3.537	3.404	3.404	3.1	0.1202	3.467	0.04938
Leukotriene C5	1.823e-05	0.0002402	1.3914	1.4134	1.1654	0.2208	yes	up	HMDB0012993	Organic acids and derivatives	Carboxylic acids and derivatives	Amino acids, peptides, and analogues	75207-09-9	624.289	2.933	2.721	2.924	2.796	2.761	2.866	2.93	2.477	2.518	2.234	2.634	2.452	2.459	2.329	2.847	0.08779	2.443	0.1294
15-Hydroxyleptocarpin	0.0003945	0.002571	1.3898	1.4248	1.1875	0.2479	yes	up	HMDB0036694	Lipids and lipid-like molecules	Prenol lipids	Terpene lactones	121541-07-9	442.184	3.051	3.053	2.927	2.968	2.697	2.533	2.68	2.469	2.602	2.305	2.451	2.428	2.202	2.311	2.844	0.2058	2.395	0.1323
Gly Asn Val Arg	2.777e-05	0.0003307	1.3824	1.3952	1.1223	0.1665	yes	up	-	-	-	-	-	445.25	3.676	3.439	3.691	3.523	3.662	3.723	3.796	3.238	3.29	3.146	3.433	3.2	3.294	3.129	3.644	0.1222	3.247	0.1042
S-(11-hydroxy-9-deoxy-delta12-PGD2)-glutathione	0.01649	0.05354	1.3802	1.375	1.1919	0.2533	yes	up	HMDB0013055	Organic acids and derivatives	Carboxylic acids and derivatives	Amino acids, peptides, and analogues	-	687.361	3.29	2.888	3.382	3.023	3.164	3.84	4.027	2.673	2.714	2.375	2.935	3.304	3.062	2.751	3.373	0.4192	2.83	0.3004
Canavalioside	0.00157	0.007866	1.3794	1.386	1.2258	0.2937	yes	up	HMDB0036317	Lipids and lipid-like molecules	Prenol lipids	Terpene glycosides	316141-31-8	569.26	2.469	2.29	2.342	2.102	2.709	2.59	2.709	2.122	2.239	1.856	2.061	1.985	2.099	1.68	2.459	0.2281	2.006	0.1863
Indoleacetic acid	0.003715	0.01587	1.3627	1.3347	0.8156	-0.2941	yes	down	HMDB0000197;PW_C000128	Organoheterocyclic compounds	Indoles and derivatives	Indolyl carboxylic acids and derivatives	87-51-4	176.071	2.114	2.024	2.001	2.117	1.899	1.898	1.759	2.721	2.725	2.562	2.604	2.195	2.062	2.061	1.973	0.1297	2.419	0.3016
Lacosamide-glucuronide	0.008353	0.03094	1.3553	1.3081	0.7663	-0.384	yes	down	HMDB0060829	Organic oxygen compounds	Organooxygen compounds	Carbohydrates and carbohydrate conjugates	-	470.176	1.821	1.471	1.71	1.829	1.64	1.214	0.8279	2.072	1.815	1.951	2.11	1.976	1.813	1.984	1.502	0.3673	1.96	0.1145
3,4,5-trihydroxy-6-{[2-(4-hydroxyphenyl)-7-methoxy-4-oxo-8-(3,4,5-trihydroxyoxan-2-yl)-4H-chromen-5-yl]oxy}oxane-2-carboxylic acid	0.0326	0.0905	1.3537	1.3991	0.7393	-0.4358	yes	down	-	-	-	-	-	610.171	1.251	1.249	1.224	1.237	2.681	1.848	2.481	2.408	2.498	2.562	2.147	2.206	2.193	2.175	1.71	0.6376	2.313	0.1722
(R)-1-O-[b-D-Glucopyranosyl-(1->6)-b-D-glucopyranoside]-1,3-octanediol	0.0003123	0.00213	1.3502	1.324	0.8536	-0.2284	yes	down	HMDB0032799	Lipids and lipid-like molecules	Fatty Acyls	Fatty acyl glycosides	-	453.234	2.056	2.062	2.077	2.378	2.499	2.144	2.295	2.537	2.56	2.496	2.539	2.774	2.679	2.586	2.216	0.1763	2.596	0.09713
N-Acetylmannosamine	0.01465	0.04862	1.3483	1.3295	0.7606	-0.3948	yes	down	PW_C000883;HMDB0001129	Organic oxygen compounds	Organooxygen compounds	Carbohydrates and carbohydrate conjugates	7772-94-3	186.076	1.733	1.727	1.633	1.691	1.856	0.9436	1.491	1.879	1.804	1.759	1.773	2.359	2.526	2.461	1.582	0.3024	2.08	0.3503
7,8-Dihydrovomifoliol 9-[rhamnosyl-(1->6)-glucoside]	0.003178	0.01397	1.3451	1.3779	1.266	0.3403	yes	up	HMDB0029770	Lipids and lipid-like molecules	Fatty Acyls	Fatty acyl glycosides	177261-69-7	598.287	2.441	1.917	2.358	1.981	2.129	2.4	2.432	1.972	1.821	1.61	2.082	1.835	1.74	1.306	2.237	0.2239	1.767	0.2539
Myricatomentoside I	0.000618	0.003661	1.3396	1.3563	1.2101	0.2751	yes	up	HMDB0031536	Lignans, neolignans and related compounds	Lignan glycosides	Not Available	191999-61-8	546.235	2.493	2.159	2.47	2.212	2.328	2.486	2.583	2.007	2.072	1.779	2.275	1.913	2.018	1.762	2.39	0.1594	1.975	0.1781
Spectinomycin	0.01813	0.05769	1.335	1.4982	1.6782	0.7469	yes	up	PW_C009366;HMDB0015055	Organoheterocyclic compounds	Dioxanes	1,4-dioxanes	1695-77-8	355.148	1.631	1.592	1.451	1.695	1.8	0.5083	1.698	0.5183	1.301	1.225	0.6632	1.266	0.7855	0.4233	1.482	0.4428	0.8831	0.3741
Physalolactone B 3-glucoside	1.862e-06	4.416e-05	1.3348	1.3076	0.8585	-0.2201	yes	down	HMDB0034201	Lipids and lipid-like molecules	Steroids and steroid derivatives	Steroid lactones	82087-30-7	726.377	1.946	2.005	2.055	2.112	2.127	1.989	1.91	2.428	2.381	2.297	2.398	2.378	2.339	2.249	2.02	0.0816	2.353	0.06231
4-Hydroxybenzylamine	0.00772	0.02901	1.3326	1.273	0.7829	-0.3531	yes	down	HMDB0032578	Benzenoids	Benzene and substituted derivatives	Phenylmethylamines	696-60-6	106.066	1.809	1.713	1.688	1.984	1.487	1.062	1.137	2.046	2.026	1.857	2.114	1.983	1.878	1.992	1.554	0.3451	1.985	0.09125
Absinthin	0.005028	0.02042	1.3324	1.3799	1.297	0.3752	yes	up	HMDB0035742	Lipids and lipid-like molecules	Prenol lipids	Sesterterpenoids	1362-42-1	535.249	2.225	1.727	2.211	2.048	2.167	2.263	2.274	1.782	1.826	1.149	2.094	1.723	1.631	1.293	2.131	0.1934	1.643	0.3236
Balagyptin	0.003539	0.01529	1.294	1.3498	1.2039	0.2677	yes	up	HMDB0041332	Lipids and lipid-like molecules	Steroids and steroid derivatives	Steroidal glycosides	172046-43-4	830.45	2.806	2.755	2.745	2.689	2.654	2.526	2.468	2.44	2.592	2.396	2.285	2.02	2.052	1.7	2.663	0.1246	2.212	0.3054
Norsalsolinol	0.004228	0.01767	1.2935	1.2634	0.7857	-0.3479	yes	down	HMDB0006044	Organoheterocyclic compounds	Tetrahydroisoquinolines	Not Available	34827-33-3	166.087	1.548	1.716	1.249	1.883	1.239	1.404	1.254	2.003	2.003	1.718	2.079	1.747	1.866	1.681	1.47	0.2552	1.871	0.1597
4-Hydroxy-5-phenyltetrahydro-1,3-oxazin-2-one	0.0007273	0.00419	1.2926	1.2502	0.8996	-0.1526	yes	down	PW_C040532;HMDB0060389	Benzenoids	Benzene and substituted derivatives	Not Available	-	216.064	3.244	3.232	3.311	3.438	3.16	2.861	3.011	3.523	3.492	3.417	3.491	3.653	3.534	3.632	3.18	0.1918	3.535	0.08272
3,4,5-trihydroxy-6-{2-methoxy-5-[3-oxo-3-(2,4,6-trihydroxyphenyl)prop-1-en-1-yl]phenoxy}oxane-2-carboxylic acid	0.003105	0.01371	1.2909	1.2449	0.852	-0.2311	yes	down	-	-	-	-	-	461.108	2.274	2.371	2.432	2.427	1.863	1.95	2.108	2.755	2.484	2.599	2.368	2.737	2.68	2.484	2.204	0.2325	2.587	0.1465
Cysteinyl-Lysine	0.1639	0.3128	1.2869	1.2897	2.2269	1.155	no	up	HMDB0028780	Organic acids and derivatives	Carboxylic acids and derivatives	Amino acids, peptides, and analogues	-	214.1	0.5131	0.5189	0.5742	0.0938	2.766	1.915	2.506	0.2615	1.24	1.511	0.0958	0.7199	0.0871	0.0765	1.27	1.094	0.5703	0.5992
Melongoside O	0.003967	0.01676	1.2844	1.2632	0.7935	-0.3337	yes	down	HMDB0030040	Lipids and lipid-like molecules	Steroids and steroid derivatives	Steroidal glycosides	98464-54-1	941.476	1.505	1.504	1.478	1.491	1.69	1.452	1.449	2.06	1.918	2.25	1.501	1.947	2.1	1.548	1.51	0.08272	1.903	0.2811
N-Acetyl-9-O-acetylneuraminic acid	0.008006	0.02995	1.2743	1.2883	0.8018	-0.3187	yes	down	HMDB0000794	Organic oxygen compounds	Organooxygen compounds	Carbohydrates and carbohydrate conjugates	55717-54-9	334.113	2.035	2.032	2.023	1.817	1.561	1.728	1.154	2.213	2.027	2.008	2.078	2.406	2.35	2.316	1.764	0.3239	2.2	0.1636
Uzarigenin 3-[xylosyl-(1->2)-rhamnoside]	0.09891	0.2125	1.2742	1.2529	0.6959	-0.523	no	down	HMDB0036296	Lipids and lipid-like molecules	Steroids and steroid derivatives	Steroid lactones	255861-29-1	675.341	1.437	0.3892	1.861	1.207	0.3624	1.98	2.213	2.146	2.093	1.794	2.549	2.01	1.927	1.059	1.35	0.7449	1.94	0.4544
Chondroitin 6'-sulfate	0.02409	0.07186	1.2519	1.3103	1.5802	0.6601	yes	up	HMDB0060453	Organic oxygen compounds	Organooxygen compounds	Carbohydrates and carbohydrate conjugates	25322-46-7	553.134	1.867	1.847	1.823	1.787	0.8545	0.8482	0.8455	1.05	0.9202	0.8749	0.8922	0.8562	0.8527	0.8	1.41	0.5253	0.8923	0.07894
Leukotriene E4	4.248e-05	0.0004565	1.247	1.2479	1.1451	0.1955	yes	up	HMDB0247369;LMFA03020002;LMFA03020075;HMDB0002200;PW_C001485	Lipids and lipid-like molecules	Fatty Acyls	Eicosanoids	75715-89-8	404.224	2.685	2.704	2.603	2.514	2.416	2.437	2.372	2.212	2.188	2.176	2.198	2.255	2.223	2.233	2.533	0.133	2.212	0.02753
Deoxynivalenol 3-glucoside	0.002667	0.01212	1.2451	1.2194	1.2193	0.2861	yes	up	HMDB0039852	Lipids and lipid-like molecules	Prenol lipids	Sesquiterpenoids	131180-21-7	497.14	2.07	2.026	1.837	1.871	1.597	2.388	2.032	1.675	1.671	1.62	1.639	1.599	1.595	1.535	1.974	0.2444	1.619	0.04886
N-Ribosylhistidine	0.000769	0.004389	1.2445	1.2388	0.8462	-0.2409	yes	down	HMDB0002089	Organic acids and derivatives	Carboxylic acids and derivatives	Amino acids, peptides, and analogues	98379-91-0	270.109	2.075	1.978	2.089	1.903	1.924	1.763	1.74	2.283	2.178	2.24	1.996	2.437	2.417	2.372	1.925	0.1374	2.275	0.1552
7-Methylinosine	0.0105	0.03701	1.2359	1.2218	0.7977	-0.3261	yes	down	HMDB0003950	Lipids and lipid-like molecules	Fatty Acyls	Fatty acyl thioesters	20245-33-4	248.092	1.856	1.878	1.776	1.865	1.431	1.476	0.9554	2.054	1.981	1.993	1.82	2.056	2.11	2.071	1.605	0.3424	2.012	0.09557
Schidigerasaponin C2	0.01949	0.06097	1.2351	1.2155	0.8744	-0.1936	yes	down	HMDB0036251	Lipids and lipid-like molecules	Steroids and steroid derivatives	Steroidal glycosides	266997-36-8	818.429	2.802	2.59	2.9	2.917	3.121	3.341	3.376	3.53	3.512	3.284	4.014	3.337	3.404	2.989	3.007	0.2876	3.439	0.3117
Betavulgaroside VIII	0.02731	0.07888	1.2348	1.2258	0.8288	-0.2709	yes	down	HMDB0034816	Lipids and lipid-like molecules	Prenol lipids	Terpene glycosides	178535-52-9	982.467	2.336	1.985	2.067	2.579	2.111	2.181	2.296	2.488	2.241	2.76	2.071	3.279	2.832	3.099	2.222	0.2002	2.681	0.4405
Trilostane	0.00683	0.02626	1.2255	1.2079	0.8269	-0.2742	yes	down	HMDB0015240	Lipids and lipid-like molecules	Steroids and steroid derivatives	Estrane steroids	13647-35-3	393.212	1.745	1.713	1.516	1.872	2.191	1.605	1.865	2.399	2.357	2.331	2.179	2.02	1.96	1.88	1.787	0.2199	2.161	0.2096
5-[(E)-2-(4-hydroxyphenyl)ethenyl]-2-[(1E)-3-methylbuta-1,3-dien-1-yl]benzene-1,3-diol	0.005611	0.02235	1.224	1.2445	0.8412	-0.2495	yes	down	-	-	-	-	-	336.14	1.977	1.941	1.965	1.802	2.576	1.952	2.363	2.566	2.515	2.47	2.199	2.616	2.512	2.446	2.082	0.2778	2.475	0.1342
Butyl (S)-3-hydroxybutyrate glucoside	0.002849	0.01279	1.2177	1.2019	1.1745	0.232	yes	up	HMDB0031694	Lipids and lipid-like molecules	Fatty Acyls	Fatty acyl glycosides	-	361.125	2.542	2.249	2.444	2.128	2.083	2.488	2.458	2.157	1.771	1.817	2.202	1.979	1.968	2.066	2.342	0.1856	1.994	0.1618
PC(18:0/0:0)	0.0004007	0.002603	1.2125	1.2045	1.0583	0.0817	yes	up	HMDB0010384;LMGP01050026	Lipids and lipid-like molecules	Glycerophospholipids	Glycerophosphocholines	19420-57-6	524.37	5.898	5.61	5.904	5.733	5.631	5.98	6.022	5.477	5.423	5.463	5.549	5.56	5.507	5.556	5.826	0.1668	5.505	0.05281
Corchorusoside C	0.0691	0.161	1.2113	1.2805	0.779	-0.3603	no	down	HMDB0033039	Lipids and lipid-like molecules	Steroids and steroid derivatives	Steroid lactones	210637-17-5	647.346	1.961	2.23	2.322	1.262	2.595	1.689	2.274	2.615	2.6	2.914	1.271	3.013	2.939	3.05	2.048	0.4497	2.629	0.6254
Panaquinquecol 6	0.001365	0.007009	1.2103	1.157	0.8323	-0.2648	yes	down	LMFA07010986;HMDB0035500	Lipids and lipid-like molecules	Fatty Acyls	Fatty alcohol esters	145400-15-3	341.172	1.458	1.494	1.482	1.807	1.685	1.244	1.567	1.899	1.905	1.697	1.818	1.929	1.87	1.781	1.534	0.1792	1.843	0.08244
Capsianoside I	0.006679	0.02578	1.2014	1.2006	0.8176	-0.2905	yes	down	HMDB0002318	Lipids and lipid-like molecules	Fatty Acyls	Fatty acyl glycosides	121924-04-7	702.372	1.443	1.218	1.685	1.659	1.995	1.782	1.824	2.062	1.835	2.227	1.81	2.152	2.054	2.059	1.658	0.2573	2.028	0.1539
GPCho(2:0/20:5(5Z,8Z,11Z,14Z,17Z))	0.02264	0.06859	1.2003	1.1657	0.887	-0.173	yes	down	-	-	-	-	-	584.331	3.396	3.365	3.387	3.214	3.093	2.98	2.934	3.894	3.996	3.88	3.749	3.28	3.321	3.091	3.195	0.1963	3.602	0.3613
Blumenol C glucoside	0.005491	0.02193	1.1936	1.2255	0.8604	-0.2169	yes	down	HMDB0040668	Lipids and lipid-like molecules	Fatty Acyls	Fatty acyl glycosides	62512-23-6	337.201	2.42	2.692	2.29	2.33	2.512	2.12	2.334	2.73	3.047	2.639	2.341	2.869	2.756	3.03	2.386	0.1807	2.773	0.2441
Ascorbyl stearate	2.856e-05	0.0003391	1.1902	1.1727	1.1074	0.1472	yes	up	LMFA07010789;HMDB0038242	Lipids and lipid-like molecules	Fatty Acyls	Fatty acid esters	10605-09-1	465.281	2.813	2.884	2.827	2.76	2.993	2.95	2.911	2.586	2.583	2.569	2.454	2.694	2.638	2.662	2.877	0.08196	2.598	0.07816
2-Phenylglycine	0.003422	0.01488	1.1859	1.132	0.9079	-0.1394	yes	down	HMDB0002210	Organic acids and derivatives	Carboxylic acids and derivatives	Amino acids, peptides, and analogues	2835-06-05	134.061	3.162	3.225	3.227	3.482	3.108	2.816	2.921	3.514	3.486	3.357	3.555	3.462	3.34	3.459	3.135	0.2183	3.453	0.07881
Lucidenic acid D2	1.388e-05	0.0001979	1.1832	1.1693	0.8993	-0.1531	yes	down	HMDB0036435	Lipids and lipid-like molecules	Prenol lipids	Monoterpenoids	98665-16-8	547.288	2.437	2.449	2.416	2.551	2.518	2.333	2.419	2.737	2.599	2.833	2.658	2.752	2.718	2.745	2.446	0.0716	2.72	0.0743
PS(22:5(4Z,7Z,10Z,13Z,16Z)/22:5(7Z,10Z,13Z,16Z,19Z))	0.03707	0.09996	1.1815	1.2065	0.8282	-0.2719	yes	down	PW_C061272;HMDB0112836	Lipids and lipid-like molecules	Glycerophospholipids	Glycerophosphoserines	-	922.503	2.525	2.562	2.443	1.698	2.736	1.48	2.113	2.743	2.629	2.794	2.225	2.83	2.76	2.809	2.223	0.4755	2.684	0.2129
Phytosphingosine-1-P	0.02737	0.07901	1.1778	1.2116	0.7568	-0.402	yes	down	HMDB0012280	Lipids and lipid-like molecules	Sphingolipids	Phosphosphingolipids	-	420.245	1.027	1.181	1.298	1.182	1.855	1.272	1.55	1.807	1.749	1.961	0.9864	1.958	2.035	1.883	1.338	0.2781	1.768	0.3583
Cinncassiol A	0.01377	0.04624	1.1774	1.2524	1.2781	0.354	yes	up	HMDB0035164	Lipids and lipid-like molecules	Prenol lipids	Terpene lactones	73599-11-8	347.185	1.871	1.906	1.505	1.958	2.489	1.636	2.145	1.761	1.681	1.29	1.702	1.495	1.395	1.249	1.93	0.3241	1.51	0.2078
Hydroxyisovaleroyl carnitine	0.04667	0.119	1.1686	1.269	0.7451	-0.4245	yes	down	LMFA07070073;HMDB0062555	Lipids and lipid-like molecules	Fatty Acyls	Fatty acid esters	-	226.144	1.7	1.666	1.431	0.6441	2.058	1.666	1.846	2.089	2.142	1.978	1.188	2.433	2.406	2.544	1.573	0.4521	2.111	0.4564
Betavulgaroside I	0.003927	0.01664	1.1543	1.1525	1.1231	0.1675	yes	up	HMDB0029357	Lipids and lipid-like molecules	Prenol lipids	Terpene glycosides	158511-55-8	987.474	3.35	3.037	3.184	2.879	2.794	3.021	2.999	2.971	2.845	2.675	2.686	2.699	2.463	2.597	3.038	0.185	2.705	0.1642
31-Hydroxy rifabutin	0.001637	0.008128	1.1517	1.122	1.1054	0.1446	yes	up	HMDB0060754	Organoheterocyclic compounds	Naphthofurans	Not Available	-	827.427	3.127	3.175	3.059	2.988	3.114	3.305	3.112	2.842	2.792	2.9	2.472	2.991	2.917	2.879	3.126	0.09866	2.828	0.1684
Flavin adenine dinucleotide (FAD)	8.029e-07	2.251e-05	1.1461	1.1437	1.0834	0.1156	yes	up	-	-	-	-	-	786.165	3.293	3.304	3.262	3.216	3.299	3.273	3.175	3.06	3.108	2.982	2.969	2.978	2.984	2.984	3.26	0.04811	3.009	0.05313
PS(22:4(7Z,10Z,13Z,16Z)/20:2(11Z,14Z))	0.02412	0.07191	1.1452	1.1468	1.247	0.3185	yes	up	PW_C061232;HMDB0112802;LMGP03010808	Lipids and lipid-like molecules	Glycerophospholipids	Glycerophosphoserines	-	902.538	1.898	1.963	2.099	2.115	2.079	2.01	1.828	1.467	2.02	1.544	2.208	1.182	1.179	1.62	1.999	0.1088	1.603	0.3914
1H-Indol-3-ylacetyl-myo-inositol	0.1438	0.2843	1.141	1.2001	1.3469	0.4296	no	up	HMDB0031182	Organoheterocyclic compounds	Indoles and derivatives	Indolyl carboxylic acids and derivatives	73925-84-5	401.131	2.833	2.859	2.863	2.755	1.866	2.162	1.785	2.686	2.558	2.562	2.473	0.7495	0.9836	0.696	2.446	0.4906	1.816	0.9471
Momorcharaside A	0.002148	0.01016	1.1306	1.1641	1.1206	0.1643	yes	up	HMDB0032942	Lipids and lipid-like molecules	Steroids and steroid derivatives	Steroidal glycosides	135126-59-9	880.51	3.31	3.053	3.171	3.128	2.792	2.896	2.917	2.891	2.823	2.681	2.744	2.731	2.509	2.598	3.038	0.1805	2.711	0.1299
LysoPE(0:0/20:1(11Z))	0.04643	0.1185	1.1256	1.0526	1.1552	0.2081	yes	up	HMDB0011482	Lipids and lipid-like molecules	Glycerophospholipids	Glycerophosphoethanolamines	-	540.362	2.314	3.05	2.368	2.472	3.004	2.792	3.278	2.242	2.569	2.025	2.38	2.41	2.316	2.745	2.754	0.3759	2.384	0.2306
Alpha-Ionol O-[arabinosyl-(1->6)-glucoside]	0.07949	0.18	1.0998	1.0438	0.773	-0.3715	no	down	HMDB0038732	Lipids and lipid-like molecules	Fatty Acyls	Fatty acyl glycosides	-	552.273	1.438	1.452	1.058	1.618	1.676	1.499	0.9158	1.891	2.189	2.048	2.257	1.368	1.814	0.9211	1.379	0.2846	1.784	0.4809
(1S,16R)-5,6,7,11-tetrahydroxy-8,8,10,12,16-pentamethyl-3-[1-(2-methyl-1,3-thiazol-4-yl)prop-1-en-2-yl]-17-oxa-4-azabicyclo[14.1.0]heptadec-4-en-9-one	0.03432	0.09434	1.0931	1.1643	0.8127	-0.2992	yes	down	-	-	-	-	-	564.307	1.588	1.96	1.654	1.339	2.303	1.93	2.229	2.208	2.21	2.398	1.631	2.538	2.511	2.501	1.857	0.3501	2.285	0.3198
O-Arachidonoyl Glycidol	0.001601	0.007991	1.0885	1.0374	0.9262	-0.1106	yes	down	-	-	-	-	-	361.273	3.239	3.266	3.275	3.392	3.194	3.069	2.98	3.493	3.4	3.446	3.613	3.492	3.45	3.308	3.202	0.1377	3.457	0.09362
3,4,5-trihydroxy-6-{4-[1-oxo-1-(2,3,4,6-tetrahydroxyphenyl)propan-2-yl]phenoxy}oxane-2-carboxylic acid	0.006085	0.02388	1.0869	1.0462	0.9094	-0.137	yes	down	-	-	-	-	-	431.097	2.852	2.98	3.02	3.013	2.756	2.574	2.693	3.317	3.176	3.221	2.87	3.143	3.118	3.027	2.841	0.174	3.124	0.1435
Ginsenoside Rg5	0.02139	0.06564	1.0862	1.1417	0.8601	-0.2174	yes	down	HMDB0031830	Lipids and lipid-like molecules	Prenol lipids	Triterpenoids	74964-14-0	789.468	2.561	2.452	2.36	2.302	2.02	2.162	1.762	2.584	2.55	2.407	2.987	2.238	2.664	2.728	2.231	0.2735	2.594	0.2383
Glutamylproline	0.0006181	0.003661	1.0767	1.0681	0.8666	-0.2066	yes	down	HMDB0028827	Organic acids and derivatives	Carboxylic acids and derivatives	Amino acids, peptides, and analogues	41745-47-5	209.091	1.672	1.867	1.602	1.848	1.65	1.523	1.529	1.889	1.952	1.859	1.905	1.915	1.977	1.996	1.67	0.1397	1.927	0.04953
Pyridine N-oxide glucuronide	0.004329	0.01803	1.0759	1.041	0.8762	-0.1907	yes	down	HMDB0061177	Organic oxygen compounds	Organooxygen compounds	Carbohydrates and carbohydrate conjugates	-	305.111	1.996	2.021	1.946	2.219	1.873	1.755	1.766	2.312	2.16	2.185	1.956	2.31	2.293	2.273	1.939	0.1617	2.213	0.1283
(2E)-3-phenyl-1-{2,4,6-trihydroxy-3-[(2Z)-4-hydroxy-3-(4-methylpent-3-en-1-yl)but-2-en-1-yl]phenyl}prop-2-en-1-one	0.09692	0.2094	1.061	1.0256	0.8185	-0.2889	no	down	-	-	-	-	-	450.225	2.244	2.212	2.324	1.572	2.054	1.136	1.365	2.589	2.495	2.508	2.364	2.339	1.689	1.786	1.844	0.4785	2.253	0.3635
Astin I	0.05874	0.1416	1.0603	1.0567	0.8206	-0.2852	no	down	HMDB0041419	Organic acids and derivatives	Peptidomimetics	Hybrid peptides	161162-22-7	534.212	1.909	1.99	1.813	1.774	1.974	0.779	1.864	2.229	2.091	2.092	1.746	2.217	1.947	2.43	1.729	0.4263	2.107	0.219
Methyl 18-bromooctadeca-5,7,17-triynoate	0.02783	0.08005	1.0491	1.0124	0.85	-0.2345	yes	down	LMFA01090088	-	-	-	-	351.098	1.864	1.539	1.574	1.911	2.167	1.345	1.581	2.133	1.945	2.114	2.249	1.95	1.828	1.877	1.712	0.2801	2.014	0.1537
Gamma-L-Glutamyl-gamma-L-glutamyl-L-methionine	0.03518	0.09603	1.0431	1.0573	0.8442	-0.2443	yes	down	HMDB0038674	Organic acids and derivatives	Carboxylic acids and derivatives	Amino acids, peptides, and analogues	41515-84-8	408.144	2.055	1.991	1.841	1.92	2.028	1.664	1.7	2.511	2.276	2.455	1.491	2.454	2.102	2.349	1.886	0.1563	2.234	0.3556
2-Hydroxyestrone sulfate	0.09776	0.2107	1.0379	1.1026	1.2108	0.276	no	up	HMDB0012622	Lipids and lipid-like molecules	Steroids and steroid derivatives	Sulfated steroids	1240-04-6	408.149	2.849	2.899	2.824	2.811	2.513	2.686	2.476	2.784	2.708	2.665	2.686	2.342	1.308	1.25	2.723	0.1691	2.249	0.6773
P-Coumaroyl 3-hydroxytyrosine	0.04123	0.1083	1.0358	1.08	1.399	0.4844	yes	up	HMDB0029296	Organic acids and derivatives	Carboxylic acids and derivatives	Amino acids, peptides, and analogues	77201-64-0	385.136	1.829	1.782	1.407	1.652	0.902	0.8956	0.8928	0.9726	1.116	0.9227	0.9403	0.9914	0.9002	0.8465	1.337	0.4332	0.9557	0.08534
2-Acetamido-2-deoxy-6-O-a-L-fucopyranosyl-D-glucose	0.1297	0.2626	1.0352	1.1257	0.6993	-0.516	no	down	HMDB0005817	Lipids and lipid-like molecules	Fatty Acyls	Fatty acyl glycosides	37776-59-3	406.111	0.6005	0.9456	0.4724	0.4818	2.189	1.925	1.993	1.9	2.096	2.297	1.22	1.452	1.77	1.575	1.23	0.7743	1.759	0.3744
S-(2-Hydroxyethyl)glutathione	0.002597	0.01187	1.0349	0.9979	0.9046	-0.1446	yes	down	HMDB0062525	Organic acids and derivatives	Carboxylic acids and derivatives	Amino acids, peptides, and analogues	28747-20-8	352.117	2.363	2.413	2.265	2.473	2.4	2.064	2.081	2.566	2.583	2.471	2.548	2.524	2.574	2.49	2.294	0.1637	2.536	0.04315
GPCho(16:1(7Z)/2:0)	0.001255	0.006534	1.0322	1.0089	0.938	-0.0923	yes	down	-	-	-	-	-	518.32	3.534	3.498	3.602	3.563	3.743	3.699	3.579	3.904	3.975	3.752	3.897	3.824	3.914	3.617	3.603	0.08824	3.841	0.1216
Meta-O-Dealkylated flecainide	0.0001467	0.001185	1.0227	1.0233	1.1118	0.1529	yes	up	HMDB0060831	Benzenoids	Benzene and substituted derivatives	Benzoic acids and derivatives	-	315.131	2.201	2.272	2.218	2.246	2.236	2.181	2.174	2.029	2.065	1.78	2.044	1.951	2.023	2.071	2.218	0.03549	1.995	0.1025
Jasmonic acid	0.005833	0.02308	1.0227	1.0312	0.8838	-0.1782	yes	down	LMFA02020001;HMDB0032797	Lipids and lipid-like molecules	Fatty Acyls	Lineolic acids and derivatives	59366-47-1;6894-38-8	233.114	2.174	2.032	1.994	1.992	2.298	1.855	2.026	2.421	2.331	2.384	1.97	2.412	2.366	2.376	2.053	0.1428	2.323	0.1586
Diisodityrosine	0.02472	0.07328	1.0188	1.0726	0.8796	-0.1851	yes	down	HMDB0029798	Organic acids and derivatives	Carboxylic acids and derivatives	Amino acids, peptides, and analogues	175889-19-7	683.232	2.529	2.516	2.527	2.099	2.853	2.527	2.638	2.909	2.791	3.071	2.283	3.05	2.996	3.009	2.527	0.2243	2.873	0.2768
5-Methyltetrahydrofolic acid	0.06732	0.1579	1.0179	1.0611	1.2489	0.3207	no	up	HMDB0001396;PW_C001079	Organoheterocyclic compounds	Pteridines and derivatives	Pterins and derivatives	134-35-0	477.222	1.857	1.845	1.716	1.498	2.19	2.06	2.354	1.698	1.671	1.431	0.9539	2.065	1.923	1.089	1.932	0.2911	1.547	0.413
1-Octen-3-yl primeveroside	0.01494	0.04942	1.0137	1.0847	0.8198	-0.2867	yes	down	LMFA13010064;HMDB0032960	Lipids and lipid-like molecules	Fatty Acyls	Fatty acyl glycosides	209863-01-4	445.204	1.302	1.642	1.257	1.27	1.814	1.846	1.439	1.873	1.731	1.567	1.766	2.078	1.858	2.024	1.51	0.2557	1.842	0.175
LysoPC(16:1(9Z)/0:0)	0.00947	0.03409	1.0064	1.0113	0.883	-0.1795	yes	down	HMDB0010383	Lipids and lipid-like molecules	Glycerophospholipids	Glycerophosphocholines	76790-27-7	516.303	2.151	1.939	2.093	1.932	2.232	2.06	2.174	2.308	2.226	2.317	2.041	2.679	2.524	2.415	2.083	0.115	2.359	0.2064
(1S,16R)-5,7,11-trihydroxy-8,8,12,16-tetramethyl-3-[1-(2-methyl-1,3-thiazol-4-yl)prop-1-en-2-yl]-10-methylidene-17-oxa-4-azabicyclo[14.1.0]heptadec-4-en-9-one	0.1377	0.2751	1.0053	0.9831	0.7418	-0.4309	no	down	-	-	-	-	-	546.296	1.16	0.812	0.7894	0.8012	1.431	1.42	1.973	1.952	1.958	1.371	2.369	1.479	1.454	0.7206	1.198	0.4434	1.615	0.5329
Digoxigenin bisdigitoxoside	0.1682	0.3182	0.9985	0.9572	1.2981	0.3764	no	up	HMDB0060818	Lipids and lipid-like molecules	Steroids and steroid derivatives	Steroid lactones	-	673.356	1.108	1.573	1.066	1.254	2.584	2.545	2.43	1.708	1.117	1.595	1.535	1.461	1.149	1.11	1.794	0.6992	1.382	0.2516
S-(11-OH-9-deoxy-delta9,12-PGD2)-glutathione	0.02895	0.08268	0.9933	1.0242	1.2204	0.2874	no	up	HMDB0013056	Organic acids and derivatives	Carboxylic acids and derivatives	Amino acids, peptides, and analogues	-	661.341	2.13	2.21	1.931	1.961	1.448	1.441	1.438	1.525	1.521	1.471	1.49	1.45	1.446	1.386	1.794	0.3425	1.47	0.04835
2-amino-4-({1-[(carboxymethyl)-C-hydroxycarbonimidoyl]-2-{[1-(2-hydroxyphenyl)-2-methyl-3-oxopropyl]sulfanyl}ethyl}-C-hydroxycarbonimidoyl)butanoic acid	0.01898	0.05969	0.9905	0.9657	0.8777	-0.1882	no	down	-	-	-	-	-	487.181	1.796	1.57	1.964	1.828	2.178	1.473	1.997	2.067	2.085	2.104	2.049	2.171	2.092	2.031	1.83	0.2458	2.085	0.04526
Hemorphin-4	0.04517	0.1162	0.9853	1.0324	0.8225	-0.2819	no	down	HMDB0059788	Organic acids and derivatives	Carboxylic acids and derivatives	Amino acids, peptides, and analogues	-	583.287	1.434	1.35	1.28	1.243	2.14	1.863	1.982	1.944	2.035	2.049	1.587	2.123	2.068	1.921	1.613	0.3708	1.961	0.1791
3a,6a,7b-Trihydroxy-5b-cholanoic acid	0.05271	0.1307	0.9837	0.9051	0.9063	-0.1419	no	down	HMDB0000364	Lipids and lipid-like molecules	Steroids and steroid derivatives	Bile acids, alcohols and derivatives	6830-03-01	431.274	2.847	2.602	2.655	3.118	2.624	2.15	2.76	3.045	3.171	2.864	3.193	2.788	2.808	2.832	2.68	0.2934	2.957	0.1753
Tryptophyl-Proline	0.01224	0.04196	0.9789	0.9608	0.8768	-0.1897	no	down	HMDB0029091	Organic acids and derivatives	Carboxylic acids and derivatives	Amino acids, peptides, and analogues	-	340.103	1.813	1.803	1.748	1.968	1.914	1.537	1.919	2.157	2.23	2.092	2.052	1.689	2.168	2.105	1.815	0.1452	2.07	0.178
Mitomycin	0.00118	0.006243	0.9756	0.9852	0.9118	-0.1332	no	down	HMDB0014450	Organoheterocyclic compounds	Indoles and derivatives	Indolequinones	1950-07-07	367.159	2.264	2.341	2.171	2.381	2.508	2.347	2.343	2.581	2.543	2.44	2.431	2.67	2.614	2.654	2.336	0.1034	2.562	0.09618
Physalolactone C	0.001925	0.009245	0.9741	0.9752	0.899	-0.1536	no	down	LMST01160014;HMDB0030142	Lipids and lipid-like molecules	Steroids and steroid derivatives	Steroid lactones	92594-02-0	562.259	1.978	1.859	1.955	1.904	2.228	2.035	2.053	2.205	2.249	2.238	2.076	2.347	2.307	2.164	2.002	0.1209	2.227	0.08991
3b-Hydroxy-6b-angeloyloxy-7(11)-eremophilen-12,8b-olide	0.01262	0.04299	0.9652	0.9137	0.9186	-0.1225	no	down	HMDB0032895	Lipids and lipid-like molecules	Prenol lipids	Terpene lactones	199675-13-3	412.209	2.523	2.532	2.463	2.784	2.774	2.615	2.478	2.803	2.985	2.618	2.917	2.96	2.903	2.6	2.596	0.1345	2.826	0.1592
PE(18:0/0:0)	0.00338	0.01473	0.963	0.9404	1.0619	0.0866	no	up	LMGP02050001	-	-	-	-	482.323	3.791	3.592	3.839	3.627	3.731	3.895	3.946	3.459	3.473	3.548	3.479	3.671	3.586	3.665	3.774	0.1325	3.554	0.08946
3,4,5-trihydroxy-6-{[(3E)-2-oxo-4-phenylbut-3-en-1-yl]oxy}oxane-2-carboxylic acid	0.2079	0.3711	0.9615	0.8516	0.8253	-0.277	no	down	-	-	-	-	-	356.136	2.056	2.011	1.895	2.521	1.643	0.7725	0.9377	2.334	2.208	2.093	2.526	1.819	1.742	1.623	1.691	0.6298	2.049	0.3327
Beta-Glucogallin	0.01254	0.0428	0.9606	0.9891	0.8964	-0.1578	no	down	HMDB0301708;HMDB0038728	Phenylpropanoids and polyketides	Tannins	Not Available	554-37-0;13405-60-2	365.106	2.284	2.316	2.23	2.32	2.531	2.499	2.363	2.498	2.506	2.406	2.44	2.859	2.878	2.866	2.363	0.1117	2.636	0.2193
6-{5-[3-(2,4-dihydroxyphenyl)oxiran-2-yl]-3-hydroxy-2-(3-methylbut-2-en-1-yl)phenoxy}-3,4,5-trihydroxyoxane-2-carboxylic acid	0.1813	0.336	0.9447	1.0234	1.4929	0.5781	no	up	-	-	-	-	-	469.145	2.111	2.111	1.731	2.013	0.6025	1.165	0.5035	1.401	1.737	0.6657	1.445	0.3528	0.9363	0.3173	1.462	0.7027	0.9793	0.5628
4-O-alpha-D-Galactopyranuronosyl-D-galacturonic acid	0.004351	0.01809	0.9426	0.9214	0.9156	-0.1272	no	down	HMDB0039721	Organic oxygen compounds	Organooxygen compounds	Carbohydrates and carbohydrate conjugates	5894-59-7	335.057	2.297	2.169	2.278	2.379	2.375	2.432	2.403	2.502	2.742	2.422	2.691	2.471	2.61	2.399	2.333	0.09086	2.548	0.1343
Dehydroxypaxilline	0.003369	0.01469	0.9405	0.9524	0.9314	-0.1025	no	down	HMDB0037531	Organoheterocyclic compounds	Naphthopyrans	Not Available	112900-05-7	458.258	2.893	2.911	2.917	2.932	3.244	2.973	3.121	3.188	3.176	3.239	3.058	3.338	3.287	3.253	2.999	0.1328	3.22	0.0904
Medicagenic acid beta-maltoside	0.014	0.04684	0.9301	0.8881	0.9173	-0.1245	no	down	HMDB0039290	Lipids and lipid-like molecules	Prenol lipids	Terpene glycosides	49792-25-8	868.466	2.498	2.453	2.499	2.573	2.498	2.076	2.322	2.627	2.684	2.787	2.671	2.679	2.449	2.549	2.417	0.1689	2.635	0.1085
Canescein	0.07649	0.1746	0.9273	1.0152	1.1939	0.2557	no	up	HMDB0029313	Organoheterocyclic compounds	Isobenzofurans	Not Available	22333-73-9	531.255	2.346	2.027	2.266	2.152	2.373	2.444	2.516	2.138	2.202	1.943	2.382	2	1.942	0.8952	2.303	0.1696	1.929	0.4826
Oxypurinol	0.2049	0.3674	0.9268	0.9713	1.303	0.3818	no	up	HMDB0000786	Organoheterocyclic compounds	Imidazopyrimidines	Purines and purine derivatives	2465-59-0	175.022	2.252	2.258	2.286	2.223	1.298	2.048	1.694	2.197	2.22	2.109	2.164	1.254	0.241	0.6028	2.008	0.3764	1.541	0.842
Corchorusoside E	0.2306	0.4014	0.9251	0.9022	0.7639	-0.3885	no	down	HMDB0032828	Lipids and lipid-like molecules	Steroids and steroid derivatives	Steroid lactones	210637-19-7	902.433	0.9323	0.8626	1.439	0.9406	1.109	1.899	2.147	1.713	2.272	0.8431	2.505	1.864	2.246	0.7691	1.333	0.513	1.745	0.6936
PC(17:0/0:0)	0.003887	0.0165	0.9211	0.8943	1.0483	0.0681	no	up	LMGP01050024;HMDB0012108	Lipids and lipid-like molecules	Glycerophospholipids	Glycerophosphocholines	50930-23-9	510.354	4.348	4.174	4.323	4.233	4.309	4.503	4.528	4.117	4.081	4.045	4.144	4.192	4.176	4.258	4.345	0.1303	4.145	0.07175
3-O-Sulfogalactosylceramide (d18:1/18:1(9Z))	0.1421	0.2821	0.9093	0.8341	0.8731	-0.1958	no	down	HMDB0012317	Lipids and lipid-like molecules	Sphingolipids	Glycosphingolipids	-	788.529	2.315	2.225	2.192	2.565	1.296	1.825	1.743	2.327	2.505	2.268	2.565	2.28	2.467	1.81	2.023	0.427	2.317	0.2519
Nystatin	0.1298	0.2626	0.9016	0.8557	0.8471	-0.2394	no	down	HMDB0014784;LMPK06000001;HMDB0242564	Organic oxygen compounds	Organooxygen compounds	Carbohydrates and carbohydrate conjugates	1400-61-9	967.536	2.216	2.012	2.117	1.893	1.692	1.046	1.043	2.207	2.201	1.976	1.917	1.903	1.972	2.015	1.717	0.4886	2.027	0.1265
Cucurbitacin I 2-glucoside	0.02454	0.07285	0.8995	0.9382	1.0767	0.1066	no	up	HMDB0035701	Lipids and lipid-like molecules	Steroids and steroid derivatives	Steroidal glycosides	29803-94-9	740.357	3.774	3.475	3.803	3.619	3.412	3.782	3.769	3.369	3.492	3.121	3.757	3.355	3.524	3.193	3.662	0.162	3.401	0.214
N-Acetyl-b-glucosaminylamine	0.01193	0.04109	0.8932	0.8871	0.9058	-0.1427	no	down	HMDB0001104	Organic oxygen compounds	Organooxygen compounds	Carbohydrates and carbohydrate conjugates	-	253.14	2.106	2.155	2.041	2.137	2.373	1.946	1.922	2.45	2.439	2.244	2.419	2.161	2.189	2.301	2.097	0.1515	2.315	0.1218
3-O-p-Coumaroylquinic acid	0.0113	0.03932	0.8904	0.9061	0.8966	-0.1575	no	down	HMDB0029681	Organic oxygen compounds	Organooxygen compounds	Alcohols and polyols	-	380.134	1.953	2.088	1.905	2.054	1.894	1.987	1.784	2.231	2.09	1.902	2.042	2.353	2.275	2.343	1.952	0.1034	2.177	0.1695
(2-{5,7-dihydroxy-4-oxo-2-phenyl-3-[3,4,5-trihydroxy-6-(hydroxymethyl)oxan-2-yl]-4H-chromen-6-yl}-3,5-dihydroxy-6-(hydroxymethyl)oxan-4-yl)oxidanesulfonic acid	0.1112	0.2332	0.884	0.9934	1.1988	0.2616	no	up	-	-	-	-	-	623.111	2.67	1.771	2.848	2.34	2.188	2.483	2.539	2.341	2.207	1.677	2.544	2.208	2.026	1.043	2.406	0.3521	2.007	0.5031
Threoninyl-Gamma-glutamate	0.01753	0.05603	0.8808	0.8861	0.9022	-0.1485	no	down	HMDB0029075	Organic acids and derivatives	Carboxylic acids and derivatives	Amino acids, peptides, and analogues	-	311.133	1.903	1.961	1.789	2.039	2.428	2.006	2.079	2.287	2.318	2.132	2.219	2.324	2.253	2.212	2.029	0.2003	2.249	0.06793
Pyroglutamic acid	0.06748	0.1581	0.8803	0.9298	1.161	0.2154	no	up	HMDB0000267;PW_C000182	Organic acids and derivatives	Carboxylic acids and derivatives	Amino acids, peptides, and analogues	98-79-3	171.077	2.542	2.589	2.552	2.534	1.874	1.855	1.707	1.991	1.99	1.953	2.013	1.863	1.835	1.836	2.236	0.4008	1.926	0.07848
Streptozocin	0.00474	0.01946	0.8716	0.8753	0.9213	-0.1183	no	down	HMDB0014572;HMDB0258513;HMDB0258518	Organic oxygen compounds	Organooxygen compounds	Carbohydrates and carbohydrate conjugates	18883-66-4	283.127	2.298	2.292	2.103	2.264	2.417	2.167	2.187	2.538	2.398	2.417	2.243	2.557	2.467	2.458	2.247	0.1038	2.439	0.1044
Fumonisin A2	0.02661	0.07734	0.8648	0.874	0.8942	-0.1613	no	down	HMDB0034699	Organic acids and derivatives	Carboxylic acids and derivatives	Fumonisins	117415-47-1	730.401	1.677	1.937	1.796	1.837	2.177	1.634	1.839	2.138	2.011	2.1	1.793	2.112	2.241	2.025	1.842	0.1799	2.06	0.1402
LysoPE(0:0/20:3(5Z,8Z,11Z))	0.02273	0.06878	0.8643	0.8331	0.8997	-0.1525	no	down	HMDB0011485	Lipids and lipid-like molecules	Glycerophospholipids	Glycerophosphoethanolamines	-	536.331	2.034	2.006	1.941	2.075	1.726	1.606	1.61	2.101	2.1	2.006	2.12	2.04	1.996	2.083	1.857	0.2037	2.064	0.04956
Norizalpinin	0.01019	0.03615	0.8613	0.8673	0.9267	-0.1098	no	down	LMPK12111653;HMDB0029521	Phenylpropanoids and polyketides	Flavonoids	Flavones	548-83-4	271.061	2.499	2.705	2.593	2.556	2.69	2.371	2.537	2.892	2.728	2.639	2.561	2.892	2.766	2.901	2.565	0.1146	2.768	0.1352
Phenol	0.001629	0.008095	0.8588	0.8165	0.9188	-0.1222	no	down	PW_C000153;HMDB0000228;HMDB0013674	Benzenoids	Phenols	1-hydroxy-4-unsubstituted benzenoids	87-66-1;108-95-2	95.0501	1.744	1.813	1.849	1.926	1.785	1.631	1.693	1.987	1.903	1.93	1.94	1.948	1.935	1.898	1.777	0.09842	1.934	0.02991
N-lactoyl-Tryptophan	0.03405	0.09366	0.8559	0.809	0.9285	-0.107	no	down	HMDB0062178	Organic acids and derivatives	Carboxylic acids and derivatives	Amino acids, peptides, and analogues	-	277.117	2.656	2.843	2.663	2.975	2.669	2.336	2.491	3.006	2.884	2.879	2.904	2.837	2.728	2.828	2.662	0.2107	2.867	0.08461
5-Methyltetrahydropteroyltri-L-glutamate	0.01535	0.05052	0.8537	0.8235	0.9142	-0.1294	no	down	HMDB0012177	Organoheterocyclic compounds	Pteridines and derivatives	Pterins and derivatives	133321-34-3	718.274	2.128	2.08	2.047	2.161	2.177	1.744	1.83	2.22	2.214	2.207	2.249	2.275	2.101	2.235	2.024	0.1698	2.214	0.05516
N-(4-amino-2-hydroxybutyl)-3-(3,4-dihydroxyphenyl)prop-2-enimidic acid	0.001341	0.006907	0.8535	0.846	0.9538	-0.0682	no	down	-	-	-	-	-	267.134	3.41	3.461	3.305	3.549	3.536	3.438	3.419	3.644	3.597	3.572	3.507	3.615	3.726	3.625	3.445	0.0825	3.612	0.06716
6-{[6-(3,4-dihydroxy-6-methyl-5-oxooxan-2-yl)-5-hydroxy-2-(3-methoxyphenyl)-4-oxo-4H-chromen-7-yl]oxy}-3,4,5-trihydroxyoxane-2-carboxylic acid	0.02692	0.07805	0.8471	0.8488	1.2125	0.278	no	up	-	-	-	-	-	627.133	1.521	1.033	1.458	1.021	0.9913	1.365	1.201	1.064	1.06	1.013	1.03	0.993	0.9894	0.9342	1.227	0.2216	1.012	0.04509
Glycyl-Phenylalanine	0.03261	0.09051	0.8462	0.8511	0.8827	-0.18	no	down	HMDB0028848	Organic acids and derivatives	Carboxylic acids and derivatives	Amino acids, peptides, and analogues	-	255.133	1.674	1.608	1.326	1.682	1.937	1.403	1.593	1.936	1.874	1.92	1.665	1.909	1.69	1.716	1.603	0.1996	1.816	0.1193
LysoPC(18:1(11Z))	0.0006345	0.003742	0.8451	0.8287	0.9493	-0.0751	no	down	HMDB0010385	Lipids and lipid-like molecules	Glycerophospholipids	Glycerophosphocholines	-	560.307	2.907	2.881	2.94	2.977	2.93	2.906	2.923	3.052	2.964	3.039	3.034	3.229	3.122	3.109	2.923	0.03026	3.079	0.08437
3-carboxy-4-methyl-5-pentyl-2-furanpropanoic acid	0.2667	0.446	0.8426	0.7537	0.8496	-0.2351	no	down	LMFA01150047;HMDB0061643	Lipids and lipid-like molecules	Fatty Acyls	Fatty acids and conjugates	-	251.127	2.258	2.273	1.963	2.496	1.682	0.9939	0.9911	2.504	2.398	2.25	2.567	1.773	1.712	1.695	1.808	0.6141	2.128	0.3892
Trans-Piceid	0.03692	0.09966	0.8425	0.8146	0.9141	-0.1296	no	down	HMDB0030564	Phenylpropanoids and polyketides	Stilbenes	Stilbene glycosides	27208-80-6	413.124	2.453	2.491	2.232	2.49	2.162	2.059	1.983	2.524	2.431	2.356	2.332	2.647	2.551	2.522	2.267	0.2123	2.48	0.1128
PC(14:0/0:0)	0.0004551	0.002862	0.8388	0.8109	0.9641	-0.0527	no	down	HMDB0010379;LMGP01050012	Lipids and lipid-like molecules	Glycerophospholipids	Glycerophosphocholines	20559-16-4	468.306	3.959	3.939	3.914	4.023	3.914	3.837	3.891	4.065	4.02	4.01	4.042	4.171	4.118	4.078	3.926	0.05793	4.072	0.05681
PS(16:1(9Z)/22:6(4Z,7Z,10Z,13Z,16Z,19Z))	0.01136	0.03947	0.8367	0.813	0.913	-0.1313	no	down	PW_C007902;HMDB0012373;LMGP03010044	Lipids and lipid-like molecules	Glycerophospholipids	Glycerophosphoserines	-	844.453	1.979	2.057	1.871	1.966	1.878	1.809	1.811	2.184	2.215	2.003	2.189	2.195	1.929	1.931	1.91	0.09317	2.092	0.1318
{4-[3-(4,5-dihydroxy-7-methoxy-2,2-dimethyl-3,4-dihydro-2H-1-benzopyran-6-yl)-3-oxopropyl]phenyl}oxidanesulfonic acid	0.02642	0.07695	0.8358	0.8105	0.9022	-0.1485	no	down	-	-	-	-	-	491.078	1.819	1.807	1.812	1.835	1.964	1.774	1.895	2.03	2.307	2.136	2.19	1.782	2.083	1.781	1.844	0.0645	2.044	0.1993
Ganoderenic acid E	0.2283	0.399	0.8358	0.8285	0.8144	-0.2962	no	down	HMDB0035797	Lipids and lipid-like molecules	Prenol lipids	Triterpenoids	110241-23-1	592.292	1.703	0.9538	1.748	0.9424	1.019	1.832	2.215	1.975	1.972	1.777	2.493	1.857	1.855	0.8572	1.488	0.5105	1.827	0.4884
Dopamine	0.0906	0.1993	0.835	0.7984	0.8818	-0.1815	no	down	HMDB0000073;PW_C000052	Benzenoids	Phenols	Benzenediols	62-31-7;51-61-6	118.066	1.963	2.141	1.702	2.146	1.563	1.763	1.411	2.217	2.28	2.201	2.066	1.863	2.062	1.707	1.813	0.2828	2.056	0.2066
Capsianoside IV	0.1602	0.3074	0.8325	0.8738	0.8866	-0.1736	no	down	HMDB0030736	Lipids and lipid-like molecules	Fatty Acyls	Fatty acyl glycosides	121924-05-8	708.356	2.303	2.103	2.401	2.3	3.097	3.418	3.257	2.753	3.158	2.592	3.219	3.148	3.412	3.009	2.697	0.5394	3.042	0.2829
2-Phenylethanol glucuronide	0.03501	0.09565	0.8316	0.8718	0.8731	-0.1958	no	down	HMDB0010350	Organic oxygen compounds	Organooxygen compounds	Carbohydrates and carbohydrate conjugates	-	337.067	1.703	1.716	1.693	1.697	1.144	1.674	1.262	1.839	1.698	1.756	1.709	1.82	1.806	1.836	1.555	0.2435	1.781	0.05944
Validamycin A	0.06041	0.1446	0.8304	0.8913	1.1168	0.1594	no	up	HMDB0036592	Organic oxygen compounds	Organooxygen compounds	Carbohydrates and carbohydrate conjugates	37248-47-8	462.192	2.757	2.897	2.809	2.768	2.515	2.313	2.476	2.59	2.754	2.407	2.519	2.286	2.063	1.975	2.648	0.2135	2.371	0.2819
Cynaratriol	0.08917	0.1972	0.8276	0.7877	0.889	-0.1697	no	down	HMDB0034983	Lipids and lipid-like molecules	Prenol lipids	Terpene lactones	70894-20-1	265.142	2.029	1.767	1.608	2.075	2.027	1.236	1.875	2.088	2.176	1.945	2.115	2.031	1.835	1.997	1.802	0.3001	2.027	0.1141
Didanosine	0.214	0.3792	0.8229	0.8193	1.1527	0.205	no	up	HMDB0015037;PW_C009350	Nucleosides, nucleotides, and analogues	Purine nucleosides	Purine 2'',3''-dideoxyribonucleosides	69655-05-6	259.081	1.888	1.939	1.93	1.725	3.188	2.648	3.062	2.202	2.04	2.13	1.818	2.05	2.019	1.953	2.34	0.612	2.03	0.1231
Ent-6R,16bOH,17-Trihydroxy-7-oxo-6,7-seco-19,6-kauranolide 6-O-glucoside	0.05798	0.1403	0.8224	0.8573	1.0792	0.11	no	up	HMDB0038546	Lipids and lipid-like molecules	Prenol lipids	Terpene glycosides	132242-50-3	493.242	3.299	3.205	3.554	3.356	3.132	3.566	3.556	2.954	3.11	2.913	3.591	3.018	3.382	2.962	3.381	0.1804	3.133	0.2565
1,2-Di-(9Z,12Z,15Z-octadecatrienoyl)-3-(Galactosyl-alpha-1-6-Galactosyl-beta-1)-glycerol	0.03057	0.08612	0.8205	0.8442	0.9327	-0.1005	no	down	HMDB0011127	Lipids and lipid-like molecules	Glycerolipids	Glycosylglycerols	-	959.572	3.063	3.032	3.022	3.076	2.722	2.898	2.558	3.135	3.132	3.009	3.306	3.028	3.032	3.199	2.91	0.1993	3.12	0.1079
L-Threo-3-Phenylserine	0.0008444	0.004739	0.8178	0.8204	0.9456	-0.0807	no	down	HMDB0002184	Organic acids and derivatives	Carboxylic acids and derivatives	Amino acids, peptides, and analogues	6254-48-4	204.064	2.661	2.73	2.649	2.736	2.62	2.711	2.512	2.856	2.794	2.741	2.766	2.839	2.868	2.826	2.66	0.07847	2.813	0.04753
13E-Tetranor-16-carboxy-LTE4	0.04678	0.1193	0.815	0.783	0.9006	-0.151	no	down	HMDB0012575;LMFA03020051	Organic acids and derivatives	Carboxylic acids and derivatives	Amino acids, peptides, and analogues	-	455.188	1.994	1.873	1.776	1.956	1.953	1.831	1.621	2.322	2.264	2.055	2.198	1.972	1.839	1.79	1.858	0.1297	2.063	0.2076
Butyryl-L-carnitine	0.001344	0.006916	0.8096	0.7907	0.9663	-0.0495	no	down	HMDB0002013	Lipids and lipid-like molecules	Fatty Acyls	Fatty acid esters	25576-40-3	232.155	4.263	4.304	4.24	4.298	4.215	4.086	4.101	4.323	4.342	4.345	4.381	4.407	4.358	4.379	4.215	0.08904	4.362	0.02865
Adrenochrome	0.003	0.01333	0.8066	0.7756	0.9523	-0.0705	no	down	HMDB0012884	Organoheterocyclic compounds	Indoles and derivatives	Not Available	7506-92-5	202.048	2.917	2.983	2.966	3.078	2.95	2.804	2.853	3.194	3.011	3.081	3.086	3.075	3.054	3.084	2.936	0.08976	3.083	0.05534
Pantoyllactone glucoside	0.3137	0.4999	0.8064	0.8874	1.3421	0.4245	no	up	HMDB0041269	Lipids and lipid-like molecules	Fatty Acyls	Fatty acyl glycosides	-	257.1	2.329	2.806	2.627	2.479	0.4269	1.436	0.4204	1.823	1.653	1.692	1.73	0.6122	1.053	0.7701	1.789	1.029	1.333	0.5072
Angelicin	0.0845	0.1888	0.8062	0.7598	0.9044	-0.145	no	down	HMDB0000852;HMDB0033930	Lipids and lipid-like molecules	Steroids and steroid derivatives	Stigmastanes and derivatives	83-46-5;523-50-2	204.067	2.133	2.264	2.208	2.194	1.982	1.908	1.745	2.518	2.508	2.387	2.431	2.078	2.139	1.899	2.062	0.1894	2.28	0.2411
(1R,2S,3R)-2-Acetyl-4(5)-(1,2,3,4-tetrahydroxybutyl)imidazole	0.2383	0.4111	0.8013	0.8844	1.141	0.1903	no	up	HMDB0029756	Organic oxygen compounds	Organooxygen compounds	Carbonyl compounds	94944-70-4	231.098	4.038	4.09	4.063	4.066	2.478	2.47	2.355	3.124	3.046	2.997	3.117	2.844	2.762	2.758	3.366	0.8724	2.95	0.1598
N-(Carbethoxyacetyl)-4-chloro-L-tryptophan	0.04071	0.1074	0.7962	0.8456	0.9043	-0.1451	no	down	HMDB0030399	Organic acids and derivatives	Carboxylic acids and derivatives	Amino acids, peptides, and analogues	-	353.093	2.153	2.146	2.098	2.143	1.671	2.241	1.692	2.252	2.159	2.143	2.184	2.278	2.348	2.278	2.021	0.2356	2.235	0.07483
Fumonisin B2	0.1279	0.2599	0.7923	0.805	0.8597	-0.2181	no	down	LMSP01080023;HMDB0034703	Organic acids and derivatives	Carboxylic acids and derivatives	Fumonisins	116355-84-1	744.354	1.548	1.368	1.403	1.507	1.314	1.852	2.243	1.981	1.829	1.692	2.306	2.059	1.644	1.56	1.605	0.3322	1.867	0.2643
Eriojaposide B	0.2382	0.411	0.7917	0.8031	1.2	0.263	no	up	HMDB0038029	Lipids and lipid-like molecules	Fatty Acyls	Fatty acyl glycosides	351412-97-0	558.293	1.927	1.299	2.133	1.368	2.076	2.59	3.055	1.677	1.736	1.278	1.845	2.249	2.057	1.195	2.064	0.6261	1.72	0.3835
Glycerol 2-(9Z,12Z-octadecadienoate) 1-hexadecanoate 3-O-[alpha-D-galactopyranosyl-(1->6)-beta-D-galactopyranoside]	0.06775	0.1586	0.7867	0.7409	0.9361	-0.0953	no	down	HMDB0041511	Lipids and lipid-like molecules	Glycerolipids	Glycosylglycerols	145033-48-3	881.595	2.98	2.915	2.928	3.193	2.715	2.577	2.776	3.024	2.996	2.979	3.404	2.895	3.07	3.084	2.869	0.2001	3.065	0.1623
Benzoic acid	0.003606	0.01552	0.7858	0.7561	0.9522	-0.0707	no	down	HMDB0001870;HMDB0013676;HMDB0304270;HMDB0004461;HMDB0303719;HMDB0013677;HMDB0006115	Benzenoids	Benzene and substituted derivatives	Benzoic acids and derivatives	65-85-0;55-21-0;303-07-1;100-52-7;99-10-5	123.045	2.753	2.823	2.829	2.966	2.85	2.678	2.747	3.024	2.875	2.934	2.966	2.937	2.92	2.983	2.807	0.09216	2.948	0.04807
LysoPE(16:1(9Z)/0:0)	0.006569	0.02543	0.7849	0.75	0.938	-0.0923	no	down	HMDB0011504	Lipids and lipid-like molecules	Glycerophospholipids	Glycerophosphoethanolamines	-	469.308	2.24	2.28	2.226	2.345	2.174	2.012	2.18	2.37	2.318	2.332	2.296	2.464	2.339	2.362	2.208	0.1048	2.354	0.05448
Tragopogonsaponin F	0.1677	0.3174	0.7775	0.8054	0.9048	-0.1443	no	down	HMDB0037919	Lipids and lipid-like molecules	Prenol lipids	Terpene glycosides	134361-68-5	1111.51	2.472	2.397	2.468	2.776	2.876	2.249	2.804	2.84	2.314	2.954	2.294	3.352	2.86	3.318	2.577	0.2392	2.848	0.4238
Epijasminoside A	0.3185	0.505	0.7765	0.8778	0.7873	-0.345	no	down	HMDB0033111	Organic oxygen compounds	Organooxygen compounds	Carbohydrates and carbohydrate conjugates	189148-81-0	372.199	1.175	0.642	0.8193	0.6321	3.069	2.156	2.778	2.298	2.372	2.588	1.582	1.909	1.76	1.806	1.61	1.041	2.045	0.3735
Glutathione, oxidized	0.3183	0.5049	0.7761	0.8922	1.1862	0.2463	no	up	HMDB0003337;HMDB0011691	Organic acids and derivatives	Carboxylic acids and derivatives	Amino acids, peptides, and analogues	27025-41-8;15718-51-1	613.159	3.753	3.682	3.876	3.543	2.156	2.716	2.436	3.282	3.703	3.266	3.417	1.95	2.276	0.7857	3.166	0.7083	2.669	1.047
2-Aminoacetophenone	0.004833	0.01978	0.7744	0.7442	0.9499	-0.0742	no	down	HMDB0032630;HMDB0032628	Organic oxygen compounds	Organooxygen compounds	Carbonyl compounds	613-89-8;551-93-9	118.066	2.634	2.662	2.65	2.815	2.707	2.517	2.588	2.886	2.733	2.776	2.822	2.772	2.744	2.82	2.653	0.09353	2.793	0.05326
PC(16:1(7Z)/0:0)	0.03089	0.08671	0.7695	0.7759	0.9596	-0.0595	no	down	-	-	-	-	-	494.322	4.43	4.338	4.426	4.371	4.528	4.448	4.553	4.52	4.455	4.575	4.412	4.909	4.797	4.736	4.442	0.07766	4.629	0.187
O-O-glucuronide rosiglitazone	0.2507	0.4263	0.7688	0.8542	1.1289	0.1749	no	up	HMDB0060857;PW_C040634	Organic oxygen compounds	Organooxygen compounds	Carbohydrates and carbohydrate conjugates	-	613.16	3.931	3.873	4.077	3.738	2.848	3.024	2.967	3.491	3.878	3.493	3.629	2.47	2.688	2.014	3.494	0.5245	3.095	0.6999
Gingerglycolipid C	0.0532	0.1315	0.7663	0.8177	0.9145	-0.1289	no	down	LMGL04010018;HMDB0041095	Lipids and lipid-like molecules	Glycerolipids	Glycosylglycerols	35949-86-1	713.428	2.506	2.454	2.429	2.23	2.21	2.128	2.066	2.555	2.524	2.477	2.836	2.201	2.34	2.587	2.289	0.1728	2.503	0.1996
1-(Hydroxymethyl)-5,5-dimethyl-2,4-imidazolidinedione	0.003968	0.01676	0.7661	0.7353	0.9634	-0.0538	no	down	HMDB0031670	Organoheterocyclic compounds	Azolidines	Imidazolidines	116-25-6	123.056	3.531	3.542	3.573	3.657	3.596	3.622	3.516	3.667	3.759	3.686	3.799	3.652	3.835	3.591	3.577	0.05142	3.713	0.08725
Pectenotoxin 7	0.3462	0.5333	0.7617	0.7924	1.2941	0.3719	no	up	HMDB0032711	Phenylpropanoids and polyketides	Macrolides and analogues	Pectenotoxins and derivatives	-	921.475	1.463	0.6655	1.852	1.122	1.852	2.875	2.953	1.451	0.7713	0.685	2.119	2.188	2.08	0.5815	1.826	0.8509	1.411	0.7279
Tyrosyl-Alanine	0.1509	0.2943	0.7598	0.8247	1.155	0.2079	no	up	HMDB0029098	Organic acids and derivatives	Carboxylic acids and derivatives	Amino acids, peptides, and analogues	-	253.116	2.661	2.711	2.627	2.633	1.877	1.747	1.549	2.084	1.958	1.788	1.905	2.118	1.967	1.865	2.258	0.5088	1.955	0.1166
Chondroitin	0.09539	0.2069	0.7528	0.8004	0.9009	-0.1506	no	down	HMDB0000632;PW_C000489;HMDB0000629	Organic oxygen compounds	Organooxygen compounds	Carbohydrates and carbohydrate conjugates	9007-27-6;24967-94-0	412.144	1.788	2.015	1.961	1.987	2.67	2.202	2.456	2.531	2.336	2.305	2.112	2.456	2.449	2.547	2.154	0.3103	2.391	0.1525
Hydroxyprolyl-Hydroxyproline	0.1015	0.2167	0.7499	0.6938	0.9189	-0.122	no	down	HMDB0028864	Organic acids and derivatives	Carboxylic acids and derivatives	Amino acids, peptides, and analogues	21768-17-2	277.141	2.211	2.356	2.176	2.493	2.067	1.906	1.861	2.514	2.471	2.293	2.562	2.204	2.191	2.168	2.153	0.2289	2.343	0.1679
Cysteinyl-Hydroxyproline	0.09076	0.1995	0.7477	0.7787	0.8809	-0.1829	no	down	HMDB0028776	Organic acids and derivatives	Carboxylic acids and derivatives	Amino acids, peptides, and analogues	-	267.1	1.669	1.799	1.666	1.507	1.873	1.614	1.574	1.991	1.908	1.947	1.253	2.2	2.006	1.978	1.672	0.1272	1.898	0.2989
Ethyl phenylacetate	0.111	0.233	0.7447	0.7225	0.9186	-0.1225	no	down	HMDB0032618	Benzenoids	Benzene and substituted derivatives	Not Available	101-97-3	182.118	2.564	2.606	2.487	2.511	2.113	2.266	1.872	2.794	2.732	2.595	2.523	2.483	2.423	2.325	2.346	0.2732	2.554	0.1666
O-Acetylcyclocalopin A	0.3577	0.5456	0.7445	0.7978	1.3514	0.4345	no	up	HMDB0039824	Organoheterocyclic compounds	Furopyrans	Not Available	-	380.168	0.9992	0.534	0.7373	0.525	2.514	1.829	2.274	1.391	1.38	1.576	0.6196	1.041	0.5003	0.4589	1.345	0.845	0.9953	0.4687
Rigin	0.3131	0.4995	0.744	0.6989	0.8415	-0.249	no	down	HMDB0005771	Organic acids and derivatives	Carboxylic acids and derivatives	Amino acids, peptides, and analogues	77727-17-4	520.264	1.345	0.8798	1.602	1.172	1.717	2.023	2.446	2.316	1.954	2.146	2.417	1.813	1.86	0.7857	1.598	0.5285	1.899	0.5407
UDP-4-dehydro-6-deoxy-D-glucose	0.2295	0.4002	0.7352	0.7104	0.8909	-0.1667	no	down	HMDB0012300	Nucleosides, nucleotides, and analogues	Pyrimidine nucleotides	Pyrimidine nucleotide sugars	13094-28-5	571.034	2.412	2.451	2.459	2.392	1.658	1.758	1.395	2.611	2.407	2.47	2.652	2.073	1.987	2.099	2.075	0.4545	2.329	0.2724
CDP-DG(i-22:0/i-14:0)	0.1913	0.3501	0.7294	0.6923	0.9148	-0.1285	no	down	PW_C076674;HMDB0116338	Lipids and lipid-like molecules	Glycerophospholipids	CDP-glycerols	-	974.569	2.651	2.56	2.583	2.854	2.445	1.933	2.193	2.666	2.047	2.763	2.665	2.903	2.752	3.025	2.46	0.307	2.689	0.3113
N-Acetylneuraminic acid	0.004411	0.0183	0.7229	0.6963	0.9585	-0.0611	no	down	HMDB0246275;HMDB0000230;HMDB0000773;PW_C000155	Organic oxygen compounds	Organooxygen compounds	Carbohydrates and carbohydrate conjugates	131-48-6;21646-00-4;19342-33-7	332.096	2.878	2.921	2.859	2.922	2.793	2.774	2.731	2.961	3.025	2.959	3.023	2.922	2.979	2.869	2.84	0.07478	2.963	0.055
Lucidenic acid J	0.2685	0.4481	0.7219	0.7094	1.0847	0.1173	no	up	HMDB0035700	Lipids and lipid-like molecules	Prenol lipids	Triterpenoids	-	554.274	3.323	2.964	3.466	3.187	3.574	4.358	4.416	3.112	3.183	2.941	3.615	3.667	3.67	3.125	3.613	0.5641	3.331	0.3091
Sirolimus	0.1742	0.3261	0.7125	0.6365	0.9444	-0.0825	no	down	HMDB0015015;LMPK06000003	Benzenoids	Benzene and substituted derivatives	Benzoic acids and derivatives	53123-88-9	952.515	3.201	3.154	3.188	3.568	2.968	3.219	3.055	3.315	3.557	3.413	3.806	3.171	3.501	2.907	3.193	0.1884	3.381	0.2887
Cassythicine	0.5312	0.7028	0.6946	0.6877	1.4574	0.5434	no	up	HMDB0033354	Alkaloids and derivatives	Aporphines	Not Available	5890-28-8	358.164	0.0379	0.5629	0.0356	0.063	2.8	2.037	2.559	1.394	1.604	1.867	0.1318	0.0618	0.034	0.4599	1.156	1.258	0.7932	0.7992
Gamma-Glutamylthreonine	0.129	0.2615	0.6939	0.6617	1.0944	0.1301	no	up	HMDB0029159	Organic acids and derivatives	Carboxylic acids and derivatives	Amino acids, peptides, and analogues	5652-48-2	231.098	1.963	2.052	1.713	1.92	2.401	2.191	2.21	1.719	1.785	1.83	1.684	2.145	1.94	2.098	2.064	0.2254	1.886	0.1812
Torvoside E	0.07181	0.1662	0.6934	0.6494	0.9254	-0.1119	no	down	HMDB0041530	Lipids and lipid-like molecules	Steroids and steroid derivatives	Steroidal glycosides	-	803.485	1.831	1.849	1.987	1.99	1.847	1.63	1.897	2.077	1.97	2.183	2.028	1.746	2.196	1.887	1.862	0.1214	2.012	0.1611
Milrinone	0.02472	0.07328	0.6926	0.672	0.9318	-0.1019	no	down	HMDB0014380	Organoheterocyclic compounds	Pyridines and derivatives	Bipyridines and oligopyridines	78415-72-2	250.039	1.989	1.956	1.739	1.941	1.855	1.878	1.754	2.031	2.113	2.006	1.886	2.111	2.062	1.861	1.873	0.09775	2.01	0.1013
Genistin	0.1358	0.2719	0.6875	0.7539	0.9035	-0.1464	no	down	LMPK12050166;HMDB0033988	Phenylpropanoids and polyketides	Isoflavonoids	Isoflavonoid O-glycosides	529-59-9	433.113	2.198	2.43	2.049	1.903	2.732	2.231	2.444	2.511	2.255	2.182	2.317	2.86	2.645	2.926	2.284	0.2764	2.528	0.2949
Methyl (R)-9-hydroxy-10-undecene-5,7-diynoate glucoside	0.2085	0.3717	0.6871	0.7418	0.8661	-0.2074	no	down	HMDB0040895	Lipids and lipid-like molecules	Fatty Acyls	Fatty acyl glycosides	152141-44-1	410.177	1.422	1.179	1.371	1.386	2.241	1.79	2.344	1.857	1.849	1.887	1.516	2.111	2.137	2.191	1.676	0.4597	1.935	0.2342
Ichangic acid 17-beta-D-glucopyranoside	0.09196	0.2012	0.6822	0.6954	1.1099	0.1504	no	up	HMDB0037590	Lipids and lipid-like molecules	Prenol lipids	Terpene glycosides	-	633.252	1.771	1.89	1.549	2.096	1.657	2.049	2.142	1.568	1.932	1.536	1.773	1.723	1.731	1.591	1.879	0.2292	1.693	0.1394
1,2,3,4,5,6-Hexahydro-5-(1-hydroxyethylidene)-7H-cyclopenta[b]pyridin-7-one	0.05986	0.1436	0.6763	0.6357	0.9269	-0.1095	no	down	HMDB0039655	Organoheterocyclic compounds	Pyridines and derivatives	Hydropyridines	118355-70-7	144.081	1.899	1.828	1.74	1.91	1.837	1.654	1.553	2.047	1.986	1.915	1.936	2.007	1.753	1.753	1.774	0.1326	1.914	0.1183
3-Pyridylacetic acid	0.006972	0.02668	0.6735	0.6713	0.9408	-0.088	no	down	HMDB0001538	Organoheterocyclic compounds	Pyridines and derivatives	Not Available	501-81-5	120.045	1.958	1.987	1.895	1.925	1.889	1.84	1.738	2.015	2.014	2.009	1.902	2.057	2.043	2.025	1.89	0.08258	2.009	0.05029
Daidzin	0.1137	0.2375	0.6734	0.7548	0.9217	-0.1176	no	down	HMDB0247842;HMDB0033991;LMPK12050013	Phenylpropanoids and polyketides	Isoflavonoids	Isoflavonoid O-glycosides	552-66-9	417.118	2.653	2.901	2.528	2.294	3.043	2.811	2.818	2.971	2.706	2.637	2.783	3.261	3.038	3.268	2.721	0.2511	2.952	0.2556
Gazer	0.2623	0.4406	0.6694	0.6053	0.9282	-0.1075	no	down	HMDB0029352	Nucleosides, nucleotides, and analogues	Purine nucleosides	Not Available	171628-14-1	1066.39	2.686	2.724	2.905	3.038	2.331	1.934	2.653	2.663	2.325	2.818	2.785	3.087	2.971	3.036	2.61	0.3712	2.812	0.2619
6-(3-ethylphenoxy)-3,4,5-trihydroxyoxane-2-carboxylic acid	0.0226	0.06854	0.6684	0.6336	0.9412	-0.0874	no	down	-	-	-	-	-	263.092	1.742	1.853	1.914	2.06	1.948	1.815	1.789	2.028	2.025	1.954	1.971	1.921	2.06	1.982	1.874	0.1081	1.991	0.04839
({6-[2-(3,4-dihydroxyphenyl)-5-hydroxy-7-methoxy-4-oxo-4H-chromen-8-yl]-3,4,5-trihydroxyoxan-2-yl}methoxy)sulfonic acid	0.0254	0.07468	0.6656	0.6883	1.058	0.0813	no	up	-	-	-	-	-	575.103	2.632	2.601	2.594	2.652	2.607	2.715	2.578	2.4	2.493	2.309	2.522	2.5	2.755	2.394	2.626	0.04624	2.482	0.1419
3,4,5-trihydroxy-6-(2-hydroxy-5-{3,5,6,7-tetrahydroxy-8-[3,4,5-trihydroxy-6-(hydroxymethyl)oxan-2-yl]-3,4-dihydro-2H-1-benzopyran-2-yl}phenoxy)oxane-2-carboxylic acid	0.03009	0.08529	0.6638	0.697	1.05	0.0704	no	up	-	-	-	-	-	609.151	3.292	3.325	3.266	3.286	3.025	3.013	2.99	3.089	3.048	3.035	3.075	2.983	2.967	2.942	3.171	0.1527	3.02	0.05634
6-{2-[(E)-2-[3,5-dihydroxy-4-(3-methylbut-2-en-1-yl)phenyl]ethenyl]-3,5-dihydroxyphenoxy}-3,4,5-trihydroxyoxane-2-carboxylic acid	0.02121	0.06519	0.658	0.6757	0.9353	-0.0965	no	down	-	-	-	-	-	568.182	2.048	1.932	1.895	1.812	2.014	1.991	1.967	2.234	2.215	2.1	2.101	2.004	1.99	1.959	1.951	0.07953	2.086	0.1088
Beta-D-Glucosyloxydestruxin B	0.1249	0.2558	0.6551	0.671	0.9365	-0.0946	no	down	HMDB0040136	Phenylpropanoids and polyketides	Flavonoids	Flavonoid glycosides	-	789.464	2.82	2.71	2.698	2.808	2.338	2.54	2.168	2.756	2.82	2.671	2.93	2.78	2.523	2.826	2.583	0.2484	2.758	0.1301
DG(15:0/0:0/18:4n3)	0.02974	0.0846	0.653	0.6922	0.9576	-0.0625	no	down	HMDB0056004	Lipids and lipid-like molecules	Fatty Acyls	Lineolic acids and derivatives	-	613.422	3.234	3.23	3.218	3.124	3.08	3.057	3.039	3.235	3.249	3.185	3.501	3.131	3.295	3.355	3.14	0.08535	3.279	0.1219
Tyramine glucuronide	0.02028	0.06292	0.6526	0.6591	0.9487	-0.076	no	down	HMDB0010328	Organic oxygen compounds	Organooxygen compounds	Carbohydrates and carbohydrate conjugates	27972-85-6	278.103	2.445	2.459	2.328	2.351	2.4	2.324	2.255	2.541	2.55	2.486	2.274	2.595	2.51	2.5	2.366	0.07273	2.494	0.1035
Glycyl-Threonine	0.07671	0.175	0.6464	0.6151	0.9278	-0.1081	no	down	HMDB0028851	Organic acids and derivatives	Carboxylic acids and derivatives	Amino acids, peptides, and analogues	-	177.087	1.776	1.917	1.762	1.949	1.889	1.673	1.451	1.96	1.994	1.962	1.946	1.83	1.896	1.793	1.774	0.1727	1.912	0.07526
N-Glycolylneuraminic acid	0.01126	0.03918	0.6446	0.6284	1.0545	0.0766	no	up	HMDB0000833;HMDB0242723;HMDB0062502	Organic oxygen compounds	Organooxygen compounds	Carbohydrates and carbohydrate conjugates	1113-83-3	290.088	2.085	2.216	2.098	2.036	2.093	2.203	2.031	1.987	1.961	1.99	1.974	2.004	2.134	1.952	2.109	0.0737	2	0.06147
PS(16:1(9Z)/20:0)	0.2292	0.3999	0.6433	0.594	0.9203	-0.1198	no	down	HMDB0112287;PW_C057158;LMGP03010216	Lipids and lipid-like molecules	Glycerophospholipids	Glycerophosphoserines	-	853.561	2.273	2.069	2.216	2.681	1.976	2.212	1.524	2.321	2.296	2.183	2.075	2.582	2.351	2.44	2.136	0.3496	2.321	0.165
1-(beta-D-Ribofuranosyl)-1,4-dihydronicotinamide	0.01883	0.05938	0.6403	0.6462	0.9466	-0.0792	no	down	HMDB0011643;HMDB0011648	Organic oxygen compounds	Organooxygen compounds	Carbohydrates and carbohydrate conjugates	-	239.103	2.211	2.204	2.123	2.175	2.183	2.155	2.077	2.281	2.273	2.179	2.114	2.433	2.346	2.357	2.161	0.04746	2.283	0.1091
Zidovudine	0.2825	0.4643	0.6369	0.5627	0.8863	-0.1741	no	down	HMDB0014638;HMDB0246088;PW_C008998	Nucleosides, nucleotides, and analogues	Pyrimidine nucleosides	Pyrimidine 2'',3''-dideoxyribonucleosides	30516-87-1	285.131	1.728	1.665	1.751	1.54	1.163	0.6059	1.481	1.644	1.535	1.696	1.648	1.621	1.698	1.364	1.419	0.4106	1.601	0.1179
4,6-Heptadiyne-1,3-diol	0.0587	0.1415	0.6354	0.6355	0.9373	-0.0934	no	down	HMDB0038963	Lipids and lipid-like molecules	Fatty Acyls	Fatty alcohols	-	107.05	2.075	2.172	2.048	2.154	1.742	2.014	1.823	2.192	2.188	2.145	2.142	2.125	2.126	2.049	2.004	0.1629	2.138	0.04791
Uracil	0.07795	0.1772	0.6323	0.5966	0.9463	-0.0796	no	down	PW_C000204;HMDB0000300	Organoheterocyclic compounds	Diazines	Pyrimidines and pyrimidine derivatives	66-22-8	130.06	2.441	2.478	2.411	2.497	2.212	2.177	2.058	2.542	2.493	2.4	2.436	2.483	2.439	2.404	2.325	0.1731	2.457	0.05174
(+)-Isoxanthochymol	0.3646	0.5525	0.63	0.7238	1.2317	0.3007	no	up	HMDB0029485	Lipids and lipid-like molecules	Prenol lipids	Monoterpenoids	52617-33-1	620.397	2.472	2.545	2.535	2.551	1.364	0.9129	0.9101	1.925	1.955	2.256	1.951	0.9211	0.9175	0.8635	1.898	0.7969	1.541	0.6095
Methionyl-Hydroxyproline	0.0121	0.0416	0.6288	0.6137	1.052	0.0731	no	up	HMDB0028974	Organic acids and derivatives	Carboxylic acids and derivatives	Amino acids, peptides, and analogues	148305-57-1	245.097	2.085	2.173	2.015	2.176	2.146	2.204	2.063	1.943	2.05	1.93	1.993	2.065	2.057	2.089	2.123	0.06962	2.018	0.06285
Brompheniramine	0.3384	0.5262	0.6196	0.6716	1.1644	0.2196	no	up	PW_C001300;HMDB0001941	Organoheterocyclic compounds	Pyridines and derivatives	Pheniramines	86-22-6	357.036	2.473	2.499	2.482	2.382	1.711	1.803	1.175	2.345	2.225	2.265	2.141	1.187	1.183	1.125	2.075	0.5187	1.782	0.5803
3-hydroxyhexanoyl carnitine	0.3793	0.5683	0.6149	0.6772	0.9005	-0.1512	no	down	-	-	-	-	-	322.225	1.856	1.957	2.793	1.923	3.642	3.102	3.543	3.296	3.403	3.385	2.87	2.544	2.718	2.678	2.688	0.7785	2.985	0.3661
Homoserine lactone	0.0233	0.07004	0.6142	0.6025	0.9348	-0.0973	no	down	HMDB0029387	Organic acids and derivatives	Carboxylic acids and derivatives	Amino acids, peptides, and analogues	1192-20-7	102.055	1.578	1.635	1.632	1.661	1.547	1.541	1.347	1.703	1.673	1.693	1.602	1.684	1.656	1.692	1.563	0.1056	1.672	0.03431
Glutamylmethionine	0.03684	0.09952	0.6108	0.6128	0.9586	-0.061	no	down	HMDB0028825	Organic acids and derivatives	Carboxylic acids and derivatives	Amino acids, peptides, and analogues	4423-22-7	311.128	2.569	2.498	2.513	2.537	2.784	2.476	2.61	2.795	2.609	2.689	2.642	2.754	2.655	2.623	2.57	0.1045	2.681	0.0695
Ala Arg His Tyr	0.05535	0.1356	0.6101	0.5752	0.9719	-0.0411	no	down	-	-	-	-	-	546.283	3.862	3.836	3.875	4.026	3.948	4.015	4.041	3.978	4.029	3.982	4.184	4.061	4.237	3.93	3.943	0.0861	4.057	0.1134
4-Deacetylneosolaniol	0.3867	0.5758	0.6098	0.6073	1.1345	0.1821	no	up	HMDB0036158	Lipids and lipid-like molecules	Prenol lipids	Sesquiterpenoids	74833-39-9	379.112	2.019	1.673	2.042	1.24	1.92	2.177	2.162	1.137	1.162	0.9376	2.215	1.905	2.332	1.971	1.89	0.3334	1.666	0.5713
Resolvin D6	0.2286	0.3992	0.6093	0.5488	0.9349	-0.0971	no	down	LMFA04030004	-	-	-	-	361.235	2.461	2.471	2.399	2.425	2.233	1.944	1.76	2.585	2.488	2.461	2.459	2.4	2.304	2.088	2.242	0.2827	2.398	0.1611
Isoleucyl-Isoleucine	0.2721	0.4519	0.6078	0.695	1.0934	0.1288	no	up	HMDB0028910	Organic acids and derivatives	Carboxylic acids and derivatives	Amino acids, peptides, and analogues	-	245.187	3.693	3.578	3.573	3.616	2.897	2.579	2.687	3.189	3.438	3.086	3.332	2.664	2.578	2.409	3.232	0.4888	2.956	0.4024
1-[2,4-dihydroxy-5-(3-methylbut-2-en-1-yl)phenyl]-2-hydroxy-3-[4-hydroxy-3-methoxy-5-(3-methylbut-2-en-1-yl)phenyl]propan-1-one	0.002965	0.01321	0.6069	0.5928	0.9682	-0.0466	no	down	-	-	-	-	-	479.184	2.584	2.611	2.639	2.658	2.689	2.545	2.594	2.678	2.635	2.694	2.716	2.726	2.736	2.736	2.617	0.04855	2.703	0.03689
Coprine	0.3093	0.4956	0.6048	0.6912	1.135	0.1827	no	up	HMDB0034266	Organic acids and derivatives	Carboxylic acids and derivatives	Amino acids, peptides, and analogues	58919-61-2	203.103	3.005	3.061	3.02	3.029	1.914	1.613	1.609	2.378	2.283	2.246	2.285	2.1	1.991	1.914	2.464	0.7114	2.171	0.1721
P-Tolualdehyde	0.0243	0.0723	0.6017	0.5874	0.9647	-0.0518	no	down	HMDB0029638	Benzenoids	Benzene and substituted derivatives	Benzoyl derivatives	104-87-0	121.065	2.827	2.938	2.812	2.915	2.748	2.799	2.665	2.978	2.989	2.919	2.904	2.883	2.909	2.846	2.815	0.09374	2.918	0.0505
Galabiosylceramide (d18:1/16:0)	0.2013	0.3628	0.5961	0.5763	0.9345	-0.0977	no	down	HMDB0004833	Lipids and lipid-like molecules	Sphingolipids	Glycosphingolipids	-	925.642	2.341	2.256	2.304	2.638	1.921	2.41	1.817	2.421	2.347	2.206	2.324	2.578	2.472	2.438	2.241	0.2836	2.398	0.119
Beta-PHENYL-gamma-Aminobutyric Acid	0.01456	0.04842	0.5939	0.6227	1.0441	0.0623	no	up	HMDB0246346	Organic acids and derivatives	Carboxylic acids and derivatives	Amino acids, peptides, and analogues	-	180.102	2.429	2.508	2.556	2.519	2.583	2.48	2.327	2.384	2.388	2.444	2.332	2.431	2.318	2.366	2.486	0.08597	2.381	0.04656
6-[2,3-dihydroxy-5-({[3-hydroxy-6-(hydroxymethyl)-4,5-bis(3,4,5-trihydroxybenzoyloxy)oxan-2-yl]oxy}carbonyl)phenoxy]-3,4,5-trihydroxyoxane-2-carboxylic acid	0.02081	0.06422	0.5925	0.5883	0.9633	-0.0539	no	down	-	-	-	-	-	813.133	2.732	2.603	2.613	2.67	2.703	2.753	2.65	2.817	2.853	2.626	2.755	2.784	2.872	2.732	2.675	0.05739	2.777	0.0836
P-cresol	0.03188	0.08905	0.5889	0.5658	0.9698	-0.0442	no	down	HMDB0001858	Benzenoids	Phenols	Cresols	106-44-5	91.0552	3.238	3.373	3.231	3.353	3.211	3.201	3.089	3.403	3.406	3.357	3.327	3.315	3.334	3.256	3.242	0.09621	3.343	0.05248
3,4,5-trihydroxy-6-{[(3E)-2-hydroxy-4-phenylbut-3-en-1-yl]oxy}oxane-2-carboxylic acid	0.1162	0.242	0.5873	0.6235	0.9212	-0.1184	no	down	-	-	-	-	-	323.111	1.878	1.809	1.752	1.738	1.402	1.71	1.341	1.836	1.779	1.644	1.834	1.91	1.806	1.814	1.661	0.2062	1.803	0.08113
Dehydroisoandrosterone 3-glucuronide	0.09728	0.21	0.5872	0.6366	1.0577	0.0809	no	up	HMDB0010327;LMST05010064	Lipids and lipid-like molecules	Steroids and steroid derivatives	Steroidal glycosides	-	528.257	2.935	2.71	2.979	2.847	2.598	2.772	2.802	2.686	2.723	2.508	3.016	2.534	2.618	2.487	2.806	0.1304	2.653	0.1834
4-{7-[(6-carboxy-3,4,5-trihydroxyoxan-2-yl)oxy]-3,6-dihydroxy-5-sulfino-3,4-dihydro-2H-1-benzopyran-2-yl}-2-methoxybenzen-1-olate	0.02491	0.07368	0.586	0.5794	0.9692	-0.0451	no	down	-	-	-	-	-	527.083	3.198	3.282	3.201	3.228	3.129	3.139	3.032	3.384	3.321	3.294	3.273	3.194	3.237	3.215	3.173	0.08115	3.274	0.06572
Vinaginsenoside R13	0.1281	0.2601	0.58	0.5589	0.9503	-0.0735	no	down	HMDB0040783	Lipids and lipid-like molecules	Prenol lipids	Triterpenoids	156398-72-0	1013.59	2.672	2.672	2.658	2.591	2.568	2.3	2.208	2.732	2.746	2.646	2.735	2.476	2.635	2.622	2.524	0.191	2.656	0.09507
Ganoderic acid L	0.2656	0.4449	0.5772	0.5702	1.0788	0.1094	no	up	HMDB0035885	Phenylpropanoids and polyketides	Isoflavonoids	O-methylated isoflavonoids	102607-24-9	499.309	2.457	2.996	2.367	2.517	2.531	2.287	2.389	2.231	3.089	2.096	2.269	2.241	2.11	2.222	2.506	0.2325	2.323	0.3445
S-(PGA1)-glutathione	0.1206	0.2487	0.5772	0.5231	0.9496	-0.0746	no	down	HMDB0013061	Organic acids and derivatives	Carboxylic acids and derivatives	Amino acids, peptides, and analogues	-	676.344	2.233	2.015	2.187	2.257	2.199	2.035	1.971	2.123	2.407	2.057	2.323	2.239	2.383	2.156	2.128	0.1172	2.241	0.1352
LysoPC(24:0)	0.1258	0.2571	0.5768	0.5473	1.0714	0.0995	no	up	HMDB0010405	Lipids and lipid-like molecules	Glycerophospholipids	Glycerophosphocholines	-	572.449	1.663	1.687	1.895	1.796	1.864	2.132	1.776	1.543	1.607	1.659	1.816	1.704	1.746	1.881	1.83	0.1577	1.708	0.1176
Indoleacetaldehyde	0.03977	0.1055	0.5759	0.54	0.9684	-0.0463	no	down	PW_C000926;HMDB0001190	Organoheterocyclic compounds	Indoles and derivatives	Indoles	2591-98-2	201.103	2.861	2.909	2.826	2.958	2.925	2.771	2.702	2.988	2.948	2.955	3.003	2.952	2.923	2.833	2.85	0.09099	2.943	0.05539
Descladinose roxithromycin	0.1051	0.2231	0.5735	0.613	0.9562	-0.0646	no	down	HMDB0060814	Organic oxygen compounds	Organooxygen compounds	Carbohydrates and carbohydrate conjugates	-	643.413	3.074	3.047	3.014	3.108	2.789	2.968	2.648	3.091	3.113	2.952	3.24	3.035	2.956	3.206	2.95	0.1689	3.085	0.1129
Streptomycin	0.2699	0.4493	0.5654	0.5355	0.9211	-0.1186	no	down	HMDB0258510;HMDB0015214;PW_C009507	Organic oxygen compounds	Organooxygen compounds	Carbohydrates and carbohydrate conjugates	57-92-1	599.303	1.865	1.398	1.732	1.674	2.172	1.917	2.073	2.121	2.228	1.903	2.29	1.96	1.873	1.558	1.833	0.2597	1.99	0.2492
Annomuricin-D-one	0.08104	0.1828	0.5592	0.5435	0.966	-0.0499	no	down	HMDB0030890	Lipids and lipid-like molecules	Fatty Acyls	Fatty alcohols	-	645.49	3.198	3.237	3.178	3.266	3.071	2.949	2.977	3.28	3.206	3.24	3.353	3.083	3.205	3.274	3.125	0.1267	3.235	0.08408
8-Methoxykynurenate	0.1164	0.2422	0.5557	0.5348	0.9479	-0.0772	no	down	HMDB0060426	Organoheterocyclic compounds	Quinolines and derivatives	Quinoline carboxylic acids	2929-14-8	202.05	2.21	2.344	2.239	2.246	2.061	1.939	1.865	2.291	2.207	2.19	2.223	2.307	2.232	2.274	2.129	0.1777	2.246	0.04454
12-Hydroxy-13-O-D-glucuronoside-octadec-9Z-enoate	0.002246	0.01052	0.5549	0.5677	1.0306	0.0435	no	up	HMDB0060118	Lipids and lipid-like molecules	Saccharolipids	Not Available	-	473.279	2.696	2.617	2.613	2.625	2.587	2.639	2.601	2.588	2.587	2.563	2.549	2.522	2.549	2.474	2.626	0.03534	2.548	0.04001
PS(15:0/20:3(5Z,8Z,11Z))	0.1287	0.2611	0.5534	0.5484	1.1115	0.1525	no	up	PW_C060727;HMDB0112329	Lipids and lipid-like molecules	Glycerophospholipids	Glycerophosphoserines	-	754.497	1.342	1.062	1.131	1.05	1.02	1.477	1.01	1.092	1.088	1.041	1.059	1.021	1.018	0.962	1.156	0.1819	1.04	0.04541
6-Thioxanthine 5'-monophosphate	0.1518	0.2956	0.5524	0.5109	0.9669	-0.0486	no	down	HMDB0060418	Organoheterocyclic compounds	Diazines	Pyrimidines and pyrimidine derivatives	3237-49-8	444.031	3.388	3.308	3.366	3.49	3.16	3.343	3.265	3.476	3.645	3.456	3.608	3.262	3.483	3.188	3.332	0.1033	3.446	0.1676
22-Angeloyltheasapogenol A	0.03349	0.09258	0.5521	0.6303	0.9554	-0.0658	no	down	HMDB0032831	Lipids and lipid-like molecules	Prenol lipids	Triterpenoids	200492-44-0	571.403	2.602	2.547	2.498	2.366	2.328	2.455	2.431	2.644	2.601	2.568	2.5	2.457	2.565	2.695	2.461	0.09672	2.576	0.08124
Tyrosyl-Methionine	0.1744	0.3261	0.542	0.5128	0.9453	-0.0812	no	down	HMDB0029111	Organic acids and derivatives	Carboxylic acids and derivatives	Amino acids, peptides, and analogues	-	313.123	1.908	1.93	1.773	1.989	2.036	1.564	1.736	2.061	2.059	1.849	1.955	2.029	1.941	1.791	1.848	0.1655	1.955	0.1046
Hoduloside I	0.4371	0.6225	0.5392	0.6499	1.1769	0.235	no	up	HMDB0039075	Lipids and lipid-like molecules	Prenol lipids	Terpene glycosides	-	959.518	2.424	0.9892	2.679	2.156	1.231	2.733	3.02	1.581	1.842	0.9689	2.368	2.775	2.514	0.8915	2.176	0.7786	1.849	0.7451
Cis-3-Hexenyl salicylate	0.1841	0.3393	0.5385	0.5167	0.948	-0.077	no	down	HMDB0061942;HMDB0061823	Benzenoids	Benzene and substituted derivatives	Benzoic acids and derivatives	-	238.142	2.14	2.271	2.173	2.209	2.24	1.8	1.957	2.347	2.296	2.418	2.218	2.077	2.19	2.057	2.113	0.1718	2.229	0.1343
CPA(18:0/0:0)	0.235	0.4073	0.5334	0.4748	0.9446	-0.0822	no	down	HMDB0007004	Lipids and lipid-like molecules	Glycerophospholipids	Glycerophosphates	-	484.276	2.096	2.05	1.929	2.195	1.936	2.036	1.966	2.132	2.37	2.126	2.399	2	2.283	1.732	2.03	0.09591	2.149	0.2333
3,4,5-trihydroxy-6-{[7-hydroxy-6-(3-methylbut-2-en-1-yl)-4-oxo-2-(2,4,5-trihydroxyphenyl)-3,4-dihydro-2H-1-benzopyran-5-yl]oxy}oxane-2-carboxylic acid	0.06533	0.1542	0.5283	0.5086	1.0304	0.0432	no	up	-	-	-	-	-	549.156	3.13	3.301	3.123	3.106	3.102	3.139	2.958	3.076	3.066	2.986	2.897	3.051	3.072	3.066	3.123	0.1	3.031	0.06663
Yangonin	0.003456	0.01498	0.5247	0.5174	0.9726	-0.0401	no	down	HMDB0034144	Phenylpropanoids and polyketides	Kavalactones	Not Available	500-62-9	322.107	2.439	2.375	2.375	2.375	2.392	2.381	2.331	2.493	2.459	2.471	2.408	2.479	2.42	2.404	2.381	0.03198	2.448	0.03659
Lucyoside R	0.1087	0.2293	0.5212	0.5661	0.9651	-0.0512	no	down	HMDB0032836	Lipids and lipid-like molecules	Prenol lipids	Terpene glycosides	206270-86-2	631.388	3.26	3.244	3.251	3.209	3.029	3.065	2.975	3.268	3.294	3.149	3.458	3.154	3.129	3.384	3.148	0.1205	3.262	0.127
M-Coumaric acid	0.02802	0.08045	0.5185	0.5023	0.9839	-0.0234	no	down	HMDB0001713	Phenylpropanoids and polyketides	Cinnamic acids and derivatives	Hydroxycinnamic acids and derivatives	14755-02-3	182.082	4.762	4.879	4.778	4.87	4.775	4.76	4.646	4.882	4.893	4.857	4.846	4.835	4.879	4.822	4.781	0.07801	4.859	0.02633
5-Nonyltetrahydro-2-oxo-3-furancarboxylic acid	0.04783	0.1211	0.5183	0.5446	0.976	-0.035	no	down	HMDB0030993	Organoheterocyclic compounds	Lactones	Gamma butyrolactones	-	295.129	3.972	4.017	3.931	3.936	4.106	3.988	3.962	4.079	4.094	4.09	3.87	4.161	4.146	4.156	3.987	0.05989	4.085	0.1007
3,4,5-trihydroxy-6-{[3,6,7-trihydroxy-2-(4-hydroxy-3-methoxyphenyl)-4-oxo-3,4-dihydro-2H-1-benzopyran-5-yl]oxy}oxane-2-carboxylic acid	0.1048	0.2226	0.5167	0.5051	0.9499	-0.0742	no	down	-	-	-	-	-	549.066	1.987	2.04	1.99	1.937	1.82	1.801	1.687	2.133	2.042	2.024	1.994	1.972	1.882	1.921	1.895	0.1279	1.995	0.08236
Melleolide L	0.09699	0.2094	0.5128	0.5635	1.0318	0.0452	no	up	HMDB0035067	Lipids and lipid-like molecules	Prenol lipids	Sesquiterpenoids	298702-67-7	492.182	4.08	4.14	4.078	4.231	3.874	3.826	3.752	3.91	3.902	3.876	3.877	3.873	3.853	3.828	3.997	0.1791	3.874	0.02782
3,4-DHPEA-EA	0.1659	0.3154	0.5055	0.5327	0.942	-0.0862	no	down	HMDB0029304	Lipids and lipid-like molecules	Prenol lipids	Monoterpenoids	-	411.164	2.05	2.089	1.846	1.992	2.192	1.914	1.89	2.27	2.153	2.045	1.741	2.245	2.158	2.219	1.996	0.1229	2.119	0.1823
Phytosphingosine 1-phosphate	0.31	0.4963	0.5055	0.5079	0.9691	-0.0453	no	down	LMSP01050003	-	-	-	-	398.264	3.813	3.875	3.837	3.875	4.019	3.257	3.488	3.904	4.002	4.037	3.775	3.779	3.83	3.67	3.738	0.2665	3.857	0.1318
3,4,5-trihydroxy-6-{[3-(3-hydroxyphenyl)propanoyl]oxy}oxane-2-carboxylic acid	0.4134	0.6009	0.4992	0.5856	1.0743	0.1034	no	up	-	-	-	-	-	307.083	3.923	3.868	4.053	3.76	2.571	3.169	2.954	3.456	3.827	3.475	3.629	2.797	2.91	2.524	3.471	0.5704	3.231	0.4854
Gamma-Glutamylisoleucine	0.1714	0.3225	0.4982	0.4778	0.9575	-0.0627	no	down	HMDB0011170	Organic acids and derivatives	Carboxylic acids and derivatives	Amino acids, peptides, and analogues	23632-83-9	283.127	2.556	2.5	2.437	2.534	2.284	2.213	2.178	2.532	2.458	2.434	2.289	2.616	2.525	2.591	2.386	0.1583	2.492	0.1108
Benzofuran	0.05853	0.1412	0.4877	0.467	0.9833	-0.0243	no	down	HMDB0032929	Organoheterocyclic compounds	Benzofurans	Not Available	271-89-6	136.077	4.461	4.585	4.482	4.565	4.436	4.427	4.327	4.587	4.595	4.553	4.536	4.506	4.551	4.485	4.469	0.08759	4.545	0.03991
3,5,9-Trihydroxyergost-7-en-6-one	0.2074	0.3705	0.4817	0.425	0.955	-0.0664	no	down	HMDB0032875	Lipids and lipid-like molecules	Steroids and steroid derivatives	Ergostane steroids	211486-13-4	510.354	2.067	1.811	1.885	2.117	1.882	1.839	1.931	2.133	2.012	2.022	2.258	1.998	1.878	1.866	1.933	0.1158	2.024	0.1376
7b,12a-Dihydroxycholanoic acid	0.02894	0.08268	0.4816	0.5161	0.9787	-0.0311	no	down	HMDB0002451	Lipids and lipid-like molecules	Glycerophospholipids	Glycerophosphoethanolamines	84413-81-0	393.297	3.678	3.715	3.616	3.644	3.598	3.595	3.596	3.751	3.788	3.693	3.688	3.583	3.712	3.785	3.635	0.0469	3.714	0.07082
Dihydrodeoxy-8-epiaustdiol	0.2162	0.3825	0.4808	0.5354	1.0613	0.0858	no	up	HMDB0031668	Organoheterocyclic compounds	Azaphilones	Not Available	58957-07-6	245.077	2.33	2.262	2.236	2.156	2.51	2.182	2.318	2.438	2.361	2.32	2.198	2.012	1.942	1.802	2.285	0.1182	2.153	0.2388
6-{4-[(E)-2-{3,5-dihydroxy-4-[(1E)-3-hydroxy-3-methylbut-1-en-1-yl]phenyl}ethenyl]phenoxy}-3,4,5-trihydroxyoxane-2-carboxylic acid	0.1329	0.2676	0.4784	0.5277	1.0304	0.0432	no	up	-	-	-	-	-	453.152	4.148	4.19	4.126	4.252	3.892	3.854	3.783	3.994	3.975	3.92	3.925	3.899	3.864	3.839	4.035	0.1865	3.916	0.05559
PS(18:3(9Z,12Z,15Z)/14:0)	0.1096	0.2307	0.4745	0.508	0.9743	-0.0376	no	down	HMDB0012407;LMGP03010399;PW_C007934	Lipids and lipid-like molecules	Glycerophospholipids	Glycerophosphoserines	-	747.488	3.63	3.631	3.6	3.715	3.546	3.601	3.473	3.69	3.655	3.615	3.913	3.602	3.573	3.811	3.599	0.07536	3.694	0.1243
6-[(2-{4-[6-carboxy-5-(2,4-dihydroxyphenyl)-3-methylcyclohex-2-en-1-yl]-3,5-dihydroxyphenyl}-7-(3-methylbut-2-en-1-yl)-1-benzofuran-6-yl)oxy]-3,4,5-trihydroxyoxane-2-carboxylic acid	0.03549	0.09668	0.4736	0.4532	0.9855	-0.0211	no	down	-	-	-	-	-	715.236	4.366	4.422	4.365	4.42	4.312	4.351	4.274	4.389	4.455	4.406	4.473	4.408	4.483	4.35	4.359	0.0537	4.423	0.04852
PS(20:4(8Z,11Z,14Z,17Z)/20:1(11Z))	0.1167	0.2426	0.4736	0.499	0.976	-0.035	no	down	HMDB0112666;PW_C061086	Lipids and lipid-like molecules	Glycerophospholipids	Glycerophosphoserines	-	901.563	3.801	3.742	3.762	3.841	3.451	3.665	3.643	3.83	3.829	3.744	3.807	3.714	3.747	3.869	3.701	0.1307	3.792	0.05679
Methionyl-Proline	0.07571	0.1734	0.4703	0.4512	0.972	-0.041	no	down	HMDB0028981	Organic acids and derivatives	Carboxylic acids and derivatives	Amino acids, peptides, and analogues	-	310.122	2.593	2.592	2.572	2.571	2.601	2.439	2.395	2.683	2.586	2.589	2.568	2.691	2.574	2.583	2.538	0.08426	2.611	0.05278
Butyl butyryllactate	0.6688	0.8066	0.4692	0.5238	1.3093	0.3888	no	up	LMFA07010792;HMDB0037137	Lipids and lipid-like molecules	Fatty Acyls	Fatty acid esters	7492-70-8	234.171	0.171	0.1331	0.0673	0.0694	2.446	2.044	2.278	1.601	1.722	1.928	0.0709	0.0649	0.0643	0.0563	1.03	1.153	0.7867	0.9063
6-Epi-7-isocucurbic acid glucoside	0.2796	0.4606	0.4689	0.5296	1.069	0.0963	no	up	HMDB0029782	Lipids and lipid-like molecules	Fatty Acyls	Fatty acyl glycosides	176486-13-8	397.182	2.063	2.241	2.051	2.113	2.252	1.89	1.81	2.152	1.92	1.923	1.357	2.073	2.042	2.02	2.06	0.1652	1.927	0.2641
Tuberoside J	0.3074	0.4936	0.4667	0.567	1.0794	0.1102	no	up	HMDB0039396	Lipids and lipid-like molecules	Steroids and steroid derivatives	Steroidal glycosides	373647-08-6	779.422	2.806	2.711	2.545	2.863	2.557	2.415	2.369	2.61	2.735	2.53	2.919	2.147	2.383	1.592	2.609	0.1895	2.417	0.4391
N-Acetyl-DL-tryptophan	0.08921	0.1973	0.4666	0.4346	0.9806	-0.0283	no	down	-	-	-	-	-	247.108	3.534	3.608	3.501	3.648	3.62	3.485	3.402	3.631	3.59	3.606	3.683	3.638	3.618	3.523	3.543	0.08766	3.613	0.04908
6-{[3-(3-ethyloxiran-2-yl)-1-oxo-1H-isochromen-5-yl]oxy}-3,4,5-trihydroxyoxane-2-carboxylic acid	0.1384	0.2762	0.4643	0.4691	0.9476	-0.0776	no	down	-	-	-	-	-	391.101	1.761	1.748	1.676	1.716	1.761	1.668	1.569	1.865	1.653	1.709	1.589	1.949	1.898	1.895	1.7	0.06931	1.794	0.141
Glycochenodeoxycholic acid 3-glucuronide	0.07761	0.1765	0.4627	0.4747	1.0407	0.0576	no	up	LMST05010048;HMDB0002579	Lipids and lipid-like molecules	Steroids and steroid derivatives	Steroidal glycosides	79254-98-1	658.375	2.267	2.116	2.1	2.093	2.074	2.08	2.129	2.141	2.165	2.055	1.96	2.066	1.94	1.951	2.123	0.0666	2.04	0.09234
LysoSM(d18:1)	0.03959	0.1051	0.4622	0.4591	0.9785	-0.0314	no	down	HMDB0006482	Lipids and lipid-like molecules	Sphingolipids	Phosphosphingolipids	1670-26-4	488.33	3.126	3.115	3.104	3.171	3.082	2.995	3.066	3.153	3.175	3.139	3.205	3.066	3.156	3.243	3.094	0.05498	3.162	0.05542
Valyl-Proline	0.1318	0.2656	0.4621	0.4511	0.9601	-0.0587	no	down	HMDB0029135	Organic acids and derivatives	Carboxylic acids and derivatives	Amino acids, peptides, and analogues	20488-27-1	197.129	1.816	1.944	1.893	2.084	1.944	1.814	1.82	2.057	2.043	1.972	1.806	1.977	1.998	2.016	1.902	0.09879	1.981	0.0836
I-Methyl-4-nitro-imidazole	0.5072	0.6829	0.4598	0.5471	1.1371	0.1854	no	up	-	-	-	-	-	128.046	2.378	2.459	2.39	2.359	0.8603	2.036	1.455	2.279	2.345	2.242	2.283	1.445	0.8585	0.8057	1.991	0.6098	1.751	0.7
LysoPE(0:0/20:0)	0.02814	0.08071	0.4589	0.5353	0.9685	-0.0462	no	down	HMDB0011481	Lipids and lipid-like molecules	Glycerophospholipids	Glycerophosphoethanolamines	-	527.384	2.528	2.523	2.49	2.363	2.393	2.476	2.454	2.536	2.486	2.524	2.518	2.489	2.588	2.642	2.461	0.06282	2.541	0.05636
25-Acetyl-6,7-didehydrofevicordin F 3-glucoside	0.4639	0.6456	0.458	0.4804	0.9203	-0.1198	no	down	HMDB0036338	Lipids and lipid-like molecules	Fatty Acyls	Fatty acyl glycosides	178062-92-5	669.326	1.731	1.362	1.848	1.699	1.557	2.298	2.436	1.952	2.114	1.341	2.554	2.197	2.252	1.646	1.848	0.3884	2.008	0.4049
Dihydrofolic acid	0.3775	0.5664	0.4533	0.4804	0.9383	-0.0919	no	down	HMDB0001056;PW_C000831	Organic acids and derivatives	Carboxylic acids and derivatives	Amino acids, peptides, and analogues	4033-27-6	476.19	1.671	1.811	1.72	1.776	2.051	1.156	1.945	1.968	1.933	2.04	1.938	1.749	1.618	1.68	1.733	0.2858	1.847	0.162
L-Fucose	0.2116	0.3758	0.4527	0.4402	0.9534	-0.0688	no	down	HMDB0000174;PW_C000113	Organic oxygen compounds	Organooxygen compounds	Carbohydrates and carbohydrate conjugates	6696-41-9;2438-80-4	147.065	1.986	2.021	1.99	2.001	1.677	1.802	1.702	2.065	2.084	2.005	2.073	1.862	1.895	1.841	1.883	0.1509	1.975	0.1061
Ginsenoside A1	0.1233	0.2534	0.4481	0.4665	0.9782	-0.0318	no	down	HMDB0040416	Lipids and lipid-like molecules	Prenol lipids	Terpene glycosides	69884-00-0	833.533	4.012	3.992	3.996	3.887	3.861	3.778	3.735	4.035	4.032	3.976	4.028	3.802	3.971	4.027	3.895	0.111	3.982	0.08353
Acetohexamide	0.2832	0.4651	0.4477	0.5114	1.0461	0.065	no	up	HMDB0014558	Organic oxygen compounds	Organooxygen compounds	Carbonyl compounds	968-81-0	307.113	3.714	3.728	3.816	3.706	3.148	3.064	3.148	3.374	3.466	3.367	3.464	3.224	3.235	3.126	3.475	0.3351	3.322	0.1297
1-O-E-Cinnamoyl-(6-arabinosylglucose)	0.609	0.7647	0.4468	0.5114	0.8595	-0.2184	no	down	HMDB0030294	Phenylpropanoids and polyketides	Cinnamic acids and derivatives	Cinnamic acid esters	181373-66-0	443.158	1.293	1.129	0.5914	0.7461	2.795	1.95	2.587	2.672	2.637	2.777	2.316	1.069	0.9012	0.5309	1.584	0.8743	1.843	0.968
Soyasaponin IV	0.1945	0.3541	0.4415	0.5563	0.9501	-0.0738	no	down	HMDB0039518	Lipids and lipid-like molecules	Prenol lipids	Terpene glycosides	108906-97-4	731.441	2.539	2.403	2.483	2.234	2.185	2.341	2.077	2.549	2.458	2.44	2.499	2.195	2.283	2.693	2.323	0.1667	2.445	0.1657
Spirolide C	0.1723	0.3236	0.4411	0.4953	0.9732	-0.0392	no	down	HMDB0038344	Organoheterocyclic compounds	Azepines	Not Available	318996-49-5	670.452	3.651	3.669	3.651	3.664	3.424	3.534	3.358	3.706	3.706	3.615	3.792	3.442	3.59	3.786	3.564	0.1286	3.662	0.1237
PG(18:3(9Z,12Z,15Z)/18:0)	0.3601	0.5477	0.4402	0.4109	0.9546	-0.067	no	down	HMDB0010677;LMGP04010407	Lipids and lipid-like molecules	Glycerophospholipids	Glycerophosphoglycerols	-	811.483	2.63	2.511	2.569	2.538	2.532	2.168	1.844	2.686	2.632	2.469	2.506	2.258	2.552	2.49	2.399	0.2866	2.513	0.1372
N-(2-Hydroxyethyl)-morpholine	0.1538	0.2985	0.4324	0.4701	1.0447	0.0631	no	up	PW_C040624;HMDB0060650	Organoheterocyclic compounds	Oxazinanes	Morpholines	622-40-2	114.092	2.416	2.488	2.404	2.485	2.167	2.15	2.095	2.225	2.237	2.215	2.239	2.195	2.224	2.175	2.315	0.1704	2.216	0.02337
6-[3,5-dihydroxy-2-(3-methylbut-2-en-1-yl)-6-[3-(2,4,5-trihydroxyphenyl)propanoyl]phenoxy]-3,4,5-trihydroxyoxane-2-carboxylic acid	0.2065	0.3692	0.431	0.4463	0.9586	-0.061	no	down	-	-	-	-	-	589.133	2.279	2.353	2.318	2.147	2.37	2.003	2.27	2.515	2.236	2.466	2.235	2.145	2.426	2.391	2.248	0.1308	2.345	0.139
Temocaprilat	0.2778	0.4584	0.4284	0.4534	1.0857	0.1186	no	up	HMDB0247830;PW_C040729;HMDB0061721	Organic acids and derivatives	Carboxylic acids and derivatives	Amino acids, peptides, and analogues	110221-53-9	487.08	1.733	1.611	1.549	1.714	1.254	1.348	1.34	1.64	1.641	1.269	1.117	1.393	1.247	1.411	1.507	0.1929	1.388	0.1982
Helianthoside B	0.1983	0.3588	0.4262	0.3993	0.9681	-0.0468	no	down	HMDB0040617	Lipids and lipid-like molecules	Prenol lipids	Terpene glycosides	29108-67-6	1155.59	2.518	2.521	2.414	2.407	2.336	2.223	2.147	2.514	2.468	2.421	2.461	2.427	2.483	2.341	2.367	0.1417	2.445	0.0559
N-lactoyl-Leucine	0.0515	0.1284	0.4251	0.4105	0.9879	-0.0176	no	down	HMDB0062176	Organic acids and derivatives	Carboxylic acids and derivatives	Amino acids, peptides, and analogues	210769-82-7	204.124	4.723	4.682	4.684	4.72	4.68	4.623	4.593	4.712	4.737	4.692	4.81	4.659	4.77	4.723	4.672	0.04834	4.729	0.04994
Torvoside C	0.1296	0.2624	0.4251	0.4741	0.9733	-0.039	no	down	HMDB0029623	Lipids and lipid-like molecules	Fatty Acyls	Fatty amides	185012-38-8	723.425	3.351	3.312	3.299	3.242	3.225	3.159	3.105	3.338	3.393	3.347	3.378	3.19	3.171	3.502	3.242	0.08749	3.331	0.1162
PS(18:2(9Z,12Z)/20:5(5Z,8Z,11Z,14Z,17Z))	0.1872	0.3439	0.4244	0.4472	1.0299	0.0425	no	up	LMGP03010360;HMDB0112434;PW_C060836	Lipids and lipid-like molecules	Glycerophospholipids	Glycerophosphoserines	-	844.456	3.142	3.209	3.099	3.522	3.248	3.426	3.26	3.086	3.01	3.166	3.265	3.219	3.287	3.203	3.272	0.1516	3.177	0.09883
Fusidic Acid	0.1181	0.2447	0.4219	0.4373	0.9789	-0.0308	no	down	HMDB0015570;HMDB0001933	Lipids and lipid-like molecules	Steroids and steroid derivatives	Steroid esters	54-31-9;6990-06-3	499.34	3.486	3.458	3.467	3.45	3.264	3.277	3.306	3.496	3.487	3.423	3.502	3.379	3.402	3.531	3.387	0.09932	3.46	0.05795
5-Amino-6-(5'-phosphoribitylamino)uracil	0.03181	0.0889	0.4212	0.4592	0.9708	-0.0428	no	down	HMDB0003841	Organic oxygen compounds	Organooxygen compounds	Carbohydrates and carbohydrate conjugates	71491-01-5	395.039	2.162	2.188	2.07	2.144	2.144	2.232	2.169	2.253	2.254	2.239	2.12	2.192	2.247	2.261	2.159	0.04945	2.224	0.05122
L-glycyl-L-hydroxyproline	0.09215	0.2015	0.421	0.4361	1.0204	0.0291	no	up	-	-	-	-	-	189.088	3.719	3.756	3.702	3.701	3.541	3.571	3.543	3.666	3.586	3.595	3.587	3.505	3.543	3.541	3.648	0.09186	3.575	0.05161
PE(18:3(6Z,9Z,12Z)/P-18:0)	0.3119	0.4979	0.4186	0.4161	0.9525	-0.0702	no	down	HMDB0009148	Lipids and lipid-like molecules	Glycerophospholipids	Glycerophosphoethanolamines	-	708.533	2.256	2.439	2.194	2.122	2.055	1.891	1.771	2.329	2.42	2.211	2.238	2.155	2.005	2.107	2.104	0.2246	2.209	0.1381
Alliosterol 1-rhamnoside 16-galactoside	0.1396	0.2781	0.4149	0.4557	0.9751	-0.0364	no	down	HMDB0038345	Lipids and lipid-like molecules	Steroids and steroid derivatives	Steroidal glycosides	289690-78-4	775.484	3.495	3.448	3.43	3.372	3.336	3.277	3.229	3.497	3.52	3.483	3.467	3.32	3.303	3.594	3.369	0.09564	3.455	0.106
(1R)-N-Acetyl-L-cysteinyl-(2R)-hydroxy-1,2-dihydronaphthalene	0.04537	0.1166	0.4137	0.3998	0.9817	-0.0266	no	down	-	-	-	-	-	308.097	2.828	2.908	2.854	2.879	2.816	2.787	2.778	2.875	2.909	2.878	2.94	2.831	2.932	2.855	2.836	0.0476	2.889	0.04046
(4-Ethoxyphenyl)urea	0.3904	0.5792	0.4077	0.3656	0.9383	-0.0919	no	down	HMDB0032565	Benzenoids	Benzene and substituted derivatives	N-phenylureas	150-69-6	163.085	1.652	1.686	1.504	1.679	1.427	1.351	1.021	1.732	1.681	1.624	1.718	1.429	1.484	1.326	1.474	0.2386	1.571	0.1583
N-Acetyllactosamine	0.1452	0.2864	0.4041	0.4941	0.9812	-0.0274	no	down	HMDB0001542	Organic oxygen compounds	Organooxygen compounds	Carbohydrates and carbohydrate conjugates	32181-59-2	447.159	4.6	4.598	4.63	4.526	4.544	4.666	4.664	4.609	4.597	4.57	4.871	4.555	4.8	4.839	4.604	0.05466	4.692	0.1382
Tricin 7-[sinapoyl-(->2)-glucuronyl-(1->2)-glucuronide]	0.5534	0.7197	0.4033	0.4758	1.199	0.2618	no	up	HMDB0039907	Phenylpropanoids and polyketides	Flavonoids	Flavonoid glycosides	-	889.199	2.044	2.157	2.124	1.885	0.5567	0.5513	0.5491	1.845	1.554	1.822	1.387	0.5581	0.5551	0.5113	1.41	0.8064	1.176	0.6138
Choline	0.001748	0.008536	0.4017	0.4179	1.0168	0.024	no	up	HMDB0000097;HMDB0250194;PW_C000065	Organic nitrogen compounds	Organonitrogen compounds	Quaternary ammonium salts	62-49-7	104.108	2.515	2.487	2.474	2.505	2.473	2.479	2.456	2.465	2.431	2.448	2.424	2.441	2.467	2.423	2.484	0.02023	2.443	0.01834
Fructosamine	0.4587	0.6414	0.4009	0.3681	0.9485	-0.0763	no	down	HMDB0002030	Organic oxygen compounds	Organooxygen compounds	Carbohydrates and carbohydrate conjugates	4429-04-03	144.067	1.856	2.296	2.233	2.359	1.969	2.293	1.564	1.932	2.353	2.42	2.248	1.991	2.515	1.896	2.081	0.2949	2.194	0.2519
3,4,5-trihydroxy-6-[(2,4,5-trihydroxy-6-{[(3,4,5-trihydroxy-6-methyloxan-2-yl)oxy]methyl}oxan-3-yl)oxy]oxane-2-carboxylic acid	0.4606	0.6429	0.3986	0.3878	0.9434	-0.0841	no	down	-	-	-	-	-	520.186	2.038	2.046	2.06	2.032	1.557	1.905	1.194	2.179	2.078	1.73	2.019	2.033	1.86	1.7	1.833	0.3338	1.943	0.182
Phenethyl rutinoside	0.7157	0.8389	0.3979	0.2983	0.9215	-0.1179	no	down	HMDB0032622	Organic oxygen compounds	Organooxygen compounds	Carbohydrates and carbohydrate conjugates	88510-08-1	453.172	2.163	2.217	2.032	2.586	0.9811	0.9745	0.9717	2.46	2.426	2.152	2.679	1.293	1.002	0.9242	1.703	0.7011	1.848	0.7493
4-Coumaroyl-CoA	0.5587	0.7237	0.3957	0.3115	0.9519	-0.0711	no	down	LMFA07050265;HMDB0060153;HMDB0304822	Lipids and lipid-like molecules	Fatty Acyls	Fatty acyl thioesters	119785-99-8	936.147	2.165	2.113	1.973	2.118	1.878	1.814	1.664	2.268	2.408	2.146	2.303	1.893	2.161	1.242	1.961	0.1853	2.06	0.3954
3-Oxo-alpha-ionol 9-[apiosyl-(1->6)-glucoside]	0.4259	0.6124	0.3901	0.4891	1.0563	0.079	no	up	HMDB0040672	Lipids and lipid-like molecules	Fatty Acyls	Fatty acyl glycosides	143363-62-6	541.208	2.108	2.28	2.11	2.115	2.949	2.311	2.687	2.366	2.543	2.437	2.248	2.116	2.111	1.862	2.366	0.3289	2.24	0.2315
N4-Acetylcytidine	0.3391	0.5267	0.3899	0.3845	0.9709	-0.0426	no	down	HMDB0005923	Nucleosides, nucleotides, and analogues	Pyrimidine nucleosides	Not Available	3768-18-1	324.06	3.112	3.142	3.066	3.104	2.71	2.837	2.579	3.11	3.075	2.922	3.002	3.051	3.001	3.007	2.936	0.2261	3.024	0.06098
2-{9-hydroxy-2-oxo-2H,8H,9H-furo[2,3-h]chromen-8-yl}propan-2-yl (2E)-3-(4-hydroxyphenyl)prop-2-enoate	0.2436	0.4175	0.3888	0.3579	0.9692	-0.0451	no	down	-	-	-	-	-	441.151	2.285	2.17	2.137	2.186	2.212	1.973	2.012	2.304	2.26	2.222	2.328	2.151	2.09	2.097	2.139	0.1106	2.207	0.09651
6-{4-[(1E)-3-(2,4-dihydroxy-3,6-dioxocyclohexa-1,4-dien-1-yl)-3-oxoprop-1-en-1-yl]phenoxy}-3,4,5-trihydroxyoxane-2-carboxylic acid	0.1267	0.2584	0.3885	0.3744	0.9758	-0.0353	no	down	-	-	-	-	-	463.088	2.294	2.333	2.246	2.336	2.3	2.164	2.133	2.355	2.337	2.364	2.261	2.27	2.326	2.288	2.258	0.08114	2.314	0.04124
ACETANILIDE	0.1601	0.3073	0.3874	0.3548	0.9748	-0.0368	no	down	HMDB0001250	Benzenoids	Benzene and substituted derivatives	Not Available	103-84-4;55576-55-1	136.076	2.199	2.289	2.213	2.323	2.18	2.157	2.082	2.318	2.304	2.283	2.332	2.217	2.217	2.173	2.206	0.08078	2.263	0.06063
Indoleacrylic acid	0.0601	0.144	0.385	0.3983	1.0106	0.0152	no	up	HMDB0000734	Organoheterocyclic compounds	Indoles and derivatives	Indoles	29953-71-7	188.071	5.298	5.393	5.337	5.438	5.358	5.368	5.278	5.276	5.268	5.244	5.361	5.268	5.352	5.312	5.353	0.05447	5.297	0.04541
Chloropanaxydiol	0.2137	0.3788	0.3832	0.4127	0.974	-0.038	no	down	HMDB0032676	Organohalogen compounds	Halohydrins	Chlorohydrins	114687-51-3	376.164	2.49	2.481	2.446	2.498	2.734	2.388	2.5	2.668	2.672	2.572	2.484	2.609	2.478	2.525	2.505	0.1082	2.572	0.08099
Asparaginyl-Arginine	0.5167	0.69	0.3831	0.5262	1.0953	0.1313	no	up	HMDB0028725	Organic acids and derivatives	Carboxylic acids and derivatives	Amino acids, peptides, and analogues	2478-01-05	311.156	1.288	1.515	0.9584	1.538	2.494	1.636	2.391	1.635	1.579	1.7	1.537	1.635	1.456	1.249	1.689	0.5615	1.542	0.1511
[2-({6-[(acetyloxy)methyl]-4,5-dihydroxy-2-{[5-hydroxy-2-(4-hydroxyphenyl)-4-oxo-4H-chromen-7-yl]oxy}oxan-3-yl}oxy)-4-hydroxy-4-(hydroxymethyl)oxolan-3-yl]oxidanesulfonic acid	0.5414	0.7101	0.378	0.3295	0.9549	-0.0666	no	down	-	-	-	-	-	651.099	2.47	2.368	2.527	2.371	2.004	2.051	1.923	2.525	2.79	2.593	2.625	1.926	2.17	1.831	2.245	0.2453	2.351	0.3744
3,4,5-trihydroxy-6-({8-hydroxy-17-methoxy-10-oxo-2-oxatricyclo[13.2.2.1?,?]icosa-1(17),3,5,7(20),15,18-hexaen-4-yl}oxy)oxane-2-carboxylic acid	0.5653	0.7293	0.3742	0.3991	0.9086	-0.1383	no	down	-	-	-	-	-	557.145	2.084	1.789	1.904	1.706	1.378	0.9829	1.004	2.112	2.109	2.012	1.977	0.7861	1.071	1.873	1.55	0.4362	1.706	0.5433
5-(3-Pyridyl)-2-hydroxytetrahydrofuran	0.1832	0.3383	0.3712	0.335	0.9813	-0.0272	no	down	HMDB0062407	Organoheterocyclic compounds	Pyridines and derivatives	Not Available	53798-73-5	130.066	2.815	2.868	2.801	2.909	2.774	2.684	2.641	2.85	2.828	2.826	2.886	2.861	2.815	2.8	2.785	0.09525	2.838	0.02941
N(6)-Methyllysine	0.3431	0.5308	0.3684	0.4085	1.0521	0.0733	no	up	HMDB0002038	Organic acids and derivatives	Carboxylic acids and derivatives	Amino acids, peptides, and analogues	1188-07-4	193.155	2.204	2.34	2.212	2.39	1.868	1.992	1.976	2.143	2.25	2.105	2.256	1.751	1.854	1.881	2.14	0.1978	2.034	0.2037
6-{[3,7-dihydroxy-2-(3-hydroxyphenyl)-6-methoxy-4-oxo-3,4-dihydro-2H-1-benzopyran-5-yl]oxy}-3,4,5-trihydroxyoxane-2-carboxylic acid	0.06423	0.1519	0.3607	0.3521	0.9857	-0.0208	no	down	-	-	-	-	-	477.104	3.044	3.073	3.04	3.045	3.068	2.96	2.961	3.13	3.064	3.048	3.041	3.052	3.084	3.074	3.027	0.04745	3.071	0.03028
Adenosine 2'-phosphate	0.2905	0.4739	0.3592	0.4162	0.9824	-0.0256	no	down	HMDB0003540;HMDB0000045;HMDB0011617	Nucleosides, nucleotides, and analogues	Ribonucleoside 3''-phosphates	Not Available	130-49-4;84-21-9;61-19-8	348.071	4.29	4.143	4.288	4.283	4.006	4.367	4.317	4.258	4.447	4.195	4.48	4.15	4.423	4.268	4.242	0.1244	4.318	0.1313
PE(16:0/0:0)	0.2624	0.4407	0.3574	0.341	1.016	0.0229	no	up	HMDB0011503;LMGP02050002	Lipids and lipid-like molecules	Glycerophospholipids	Glycerophosphoethanolamines	53862-35-4	454.292	4.124	4.01	4.122	4.058	4.125	4.163	4.235	3.93	3.929	4.021	3.949	4.21	4.149	4.196	4.12	0.07191	4.055	0.1271
Fludrocortisone	0.3659	0.5537	0.3543	0.3494	0.9382	-0.092	no	down	LMST02030103;HMDB0014825	Lipids and lipid-like molecules	Steroids and steroid derivatives	Hydroxysteroids	127-31-1	413.235	1.243	1.475	1.276	1.182	1.151	1.144	1.141	1.635	1.445	1.173	1.393	1.29	1.149	1.091	1.23	0.1199	1.311	0.1932
4-(3-hydroxybutyl)-2-methoxyphenol	0.4112	0.5991	0.354	0.3208	0.9604	-0.0583	no	down	-	-	-	-	-	161.097	2.113	2.088	1.993	1.938	1.843	1.743	1.521	2.131	2.012	2.042	1.982	1.983	1.877	1.755	1.891	0.2089	1.969	0.121
Torvoside D	0.2868	0.4691	0.3531	0.3753	0.9707	-0.0429	no	down	HMDB0029624	Lipids and lipid-like molecules	Steroids and steroid derivatives	Steroidal glycosides	-	759.454	2.809	2.805	2.805	2.612	2.678	2.477	2.387	2.758	2.772	2.72	2.761	2.578	2.704	2.837	2.653	0.1706	2.733	0.08049
19'-Hexanoyloxymytiloxanthin	0.219	0.3865	0.3528	0.3786	0.9771	-0.0334	no	down	HMDB0037045	Lipids and lipid-like molecules	Prenol lipids	Triterpenoids	-	745.505	3.088	3.093	2.961	2.909	2.921	2.839	2.774	3.084	2.97	3.059	3.09	2.874	2.982	3.011	2.941	0.1189	3.01	0.07637
Betaine	0.1171	0.243	0.3522	0.3225	0.9895	-0.0152	no	down	HMDB0000043;PW_C000030	Organic acids and derivatives	Carboxylic acids and derivatives	Amino acids, peptides, and analogues	107-43-7;6915-17-9	118.087	3.964	4.041	3.981	4.059	3.916	3.915	3.924	4.001	4.061	3.986	4.007	4.018	4.048	3.979	3.972	0.05953	4.014	0.03073
Gynosaponin S	0.4011	0.59	0.3511	0.3351	0.972	-0.041	no	down	HMDB0039547	Lipids and lipid-like molecules	Prenol lipids	Triterpenoids	80321-69-3	929.548	2.965	3.025	3.03	2.929	2.809	2.672	2.479	3.048	3.062	2.98	3.024	2.7	2.819	2.847	2.844	0.2054	2.926	0.1382
6-[2-(2H-1,3-benzodioxol-5-yl)ethyl]-5-hydroxy-4-methoxy-5,6-dihydro-2H-pyran-2-one	0.3311	0.518	0.3508	0.3519	0.9701	-0.0438	no	down	-	-	-	-	-	315.081	2.357	2.362	2.301	2.357	2.012	2.215	2.05	2.43	2.363	2.288	2.404	2.246	2.232	2.169	2.236	0.1498	2.305	0.09702
[(6-{[5,7-dihydroxy-2-(4-oxocyclohexa-2,5-dien-1-ylidene)-2H-chromen-3-yl]oxy}-3,4-dihydroxy-5-{[3,4,5-trihydroxy-6-(hydroxymethyl)oxan-2-yl]oxy}oxan-2-yl)methyl][1-hydroxy-3-(4-hydroxyphenyl)prop-2-en-1-ylidene]oxidanium	0.3494	0.5367	0.3491	0.3491	0.9651	-0.0512	no	down	-	-	-	-	-	724.205	2.369	2.017	2.37	2.095	2.172	2.222	2.447	2.248	2.079	2.332	2.244	2.561	2.399	2.396	2.242	0.1591	2.323	0.1524
5-Methylcytidine	0.1314	0.2651	0.3488	0.3274	0.9796	-0.0297	no	down	HMDB0000982;HMDB0257731	Nucleosides, nucleotides, and analogues	Pyrimidine nucleosides	Not Available	2140-61-6	240.1	2.245	2.125	2.247	2.214	2.144	2.186	2.28	2.249	2.176	2.233	2.235	2.303	2.32	2.245	2.206	0.05704	2.252	0.04797
4,5-Dihydroniveusin A	0.2841	0.4661	0.3477	0.4052	0.9694	-0.0448	no	down	HMDB0032844	Lipids and lipid-like molecules	Prenol lipids	Terpene lactones	98204-96-7	438.215	2.18	2.254	2.205	2.249	2.583	2.311	2.4	2.378	2.33	2.429	2.187	2.498	2.45	2.424	2.312	0.1398	2.385	0.1022
ID14326	0.3971	0.5864	0.3441	0.3275	1.0323	0.0459	no	up	HMDB0060828	Nucleosides, nucleotides, and analogues	Nucleoside and nucleotide analogues	1-pyranosylindoles	-	526.282	2.019	2.055	1.979	1.858	2.318	2.143	2.182	2.063	2.062	2.099	1.736	2.067	1.986	2.085	2.079	0.15	2.014	0.1276
6-{4-[5-(2,6-dihydroxyphenyl)-6-(5-hydroxy-2,2-dimethyl-2H-chromene-6-carbonyl)-3-methylcyclohex-3-en-1-yl]-3-hydroxyphenoxy}-3,4,5-trihydroxyoxane-2-carboxylic acid	0.03426	0.09417	0.344	0.3307	1.0067	0.0096	no	up	-	-	-	-	-	673.226	5.248	5.276	5.254	5.249	5.284	5.309	5.233	5.221	5.265	5.22	5.235	5.183	5.261	5.225	5.265	0.0262	5.23	0.02795
Rebaudioside C	0.4375	0.6227	0.3429	0.3251	0.9749	-0.0367	no	down	HMDB0034947;LMPR01040132	Lipids and lipid-like molecules	Prenol lipids	Terpene glycosides	63550-99-2	968.466	3.091	3.084	3.181	3.304	3.097	2.853	3.138	3.116	2.725	3.234	3.236	3.345	3.222	3.43	3.107	0.1358	3.187	0.2267
N-Monodemethyl roxithromycin	0.442	0.6273	0.3414	0.3701	1.0641	0.0896	no	up	HMDB0060845	Organic oxygen compounds	Organooxygen compounds	Carbohydrates and carbohydrate conjugates	-	841.527	1.979	1.758	2.309	1.945	1.85	1.717	1.216	1.73	1.809	1.767	1.855	1.382	1.701	1.76	1.825	0.3316	1.715	0.1552
Alanyl-Arginine	0.6673	0.8056	0.3395	0.6452	0.8425	-0.2473	no	down	HMDB0028681	Organic acids and derivatives	Carboxylic acids and derivatives	Amino acids, peptides, and analogues	16709-12-9	263.18	0.5827	0.4639	0.4111	0.1653	2.801	0.6412	1.853	1.431	1.381	1.708	0.0018	1.28	1.27	1.14	0.9883	0.9665	1.173	0.5462
Asparagoside A	0.3061	0.4922	0.3365	0.3031	0.9801	-0.029	no	down	HMDB0030046	Lipids and lipid-like molecules	Fatty Acyls	Fatty acids and conjugates	14835-43-9	601.367	2.791	2.815	2.753	2.773	2.728	2.517	2.55	2.851	2.811	2.722	2.777	2.686	2.78	2.684	2.704	0.1202	2.759	0.0637
PS(18:2(9Z,12Z)/16:0)	0.2112	0.3754	0.3359	0.3669	0.9853	-0.0214	no	down	HMDB0012398;LMGP03010877;PW_C007925	Lipids and lipid-like molecules	Glycerophospholipids	Glycerophosphoserines	-	777.536	4.072	4.093	4.068	4.12	3.969	4.031	3.866	4.097	4.109	4.055	4.196	3.941	4.086	4.15	4.031	0.08732	4.091	0.08026
Farnesiferol B	0.1901	0.3483	0.3349	0.3108	0.9825	-0.0255	no	down	HMDB0029489	Lipids and lipid-like molecules	Prenol lipids	Terpene lactones	54990-68-0	405.205	2.582	2.552	2.541	2.571	2.551	2.432	2.415	2.625	2.61	2.58	2.558	2.476	2.602	2.514	2.521	0.0679	2.566	0.05447
Lacto-N-difucopentaose II	0.3702	0.5585	0.3335	0.3775	1.029	0.0412	no	up	HMDB0001986	Organic oxygen compounds	Organooxygen compounds	Carbohydrates and carbohydrate conjugates	62258-12-2	1022.34	3.412	3.258	3.338	3.199	2.952	3.12	2.841	3.19	3.156	3.057	3.19	2.837	3.171	2.895	3.16	0.2053	3.071	0.1479
1-Acetylindole	0.1364	0.2727	0.3316	0.3622	1.015	0.0215	no	up	-	-	-	-	-	142.066	3.843	3.939	3.849	3.995	3.838	3.843	3.76	3.856	3.826	3.768	3.893	3.75	3.819	3.76	3.867	0.07681	3.81	0.05352
N1-(2-Hydroxyethyl)flurazepam	0.4045	0.5928	0.3297	0.4021	0.9235	-0.1148	no	down	HMDB0060853	Organoheterocyclic compounds	Benzodiazepines	1,4-benzodiazepines	-	379.122	1.275	1.573	1.183	1.191	1.743	1.61	1.562	1.687	1.455	1.274	1.151	1.871	1.623	1.914	1.448	0.2266	1.568	0.2892
Taraxacolide 1-O-b-D-glucopyranoside	0.4622	0.6443	0.3295	0.3907	1.0532	0.0748	no	up	HMDB0035610	Lipids and lipid-like molecules	Prenol lipids	Terpene lactones	75911-12-5	461.241	2.278	1.78	2.358	2.131	2.615	2.526	2.654	2.168	2.4	2.198	2.606	2.114	2.308	1.714	2.334	0.3082	2.216	0.277
Tangeraxanthin	0.01364	0.04585	0.3293	0.3367	1.0075	0.0108	no	up	HMDB0039015	Lipids and lipid-like molecules	Prenol lipids	Triterpenoids	-	507.329	4.29	4.322	4.28	4.292	4.274	4.267	4.246	4.269	4.259	4.248	4.27	4.237	4.238	4.225	4.281	0.02359	4.249	0.01728
(R)-(+)-2-Pyrrolidone-5-carboxylic acid	0.1506	0.2941	0.3291	0.3499	0.9833	-0.0243	no	down	-	-	-	-	-	130.051	3.147	3.208	3.166	3.212	3.17	3.226	3.169	3.158	3.234	3.133	3.171	3.302	3.328	3.343	3.185	0.02955	3.239	0.08669
PS(20:0/22:0)	0.1744	0.3261	0.3284	0.3929	0.9849	-0.022	no	down	LMGP03010946;PW_C060941;HMDB0112531	Lipids and lipid-like molecules	Glycerophospholipids	Glycerophosphoserines	-	917.691	3.988	3.987	3.952	3.963	3.81	3.915	3.848	4.02	4.031	3.967	4.004	3.826	3.94	4.091	3.923	0.06985	3.983	0.08406
({3,4,5-trihydroxy-6-[5-hydroxy-2-(4-hydroxyphenyl)-7-methoxy-4-oxo-8-[3,4,5-trihydroxy-6-(hydroxymethyl)oxan-2-yl]-4H-chromen-6-yl]oxan-2-yl}methoxy)sulfonic acid	0.5397	0.7095	0.3282	0.2906	0.9708	-0.0428	no	down	-	-	-	-	-	653.112	2.755	2.644	2.832	2.756	2.507	2.643	2.49	2.919	3.129	2.787	3.027	2.418	2.585	2.322	2.661	0.1295	2.741	0.3084
Xi-2,3-Dihydro-3,5-dihydroxy-6-methyl-4H-pyran-4-one	0.5903	0.7498	0.3256	0.4387	0.9063	-0.1419	no	down	HMDB0036380	Organoheterocyclic compounds	Pyrans	Pyranones and derivatives	-	176.092	1.017	1.382	0.9468	0.8602	2.492	1.763	2.236	2.066	1.96	2.197	1.589	1.435	1.296	1.262	1.528	0.6522	1.686	0.384
LysoPC(22:6(4Z,7Z,10Z,13Z,16Z,19Z))	0.3848	0.5744	0.3236	0.3158	0.9667	-0.0489	no	down	HMDB0010404	Lipids and lipid-like molecules	Glycerophospholipids	Glycerophosphocholines	162440-05-3	606.295	2.139	1.716	2.068	1.893	1.734	1.928	2.12	2.072	1.83	2.003	1.994	2.142	2.021	2.011	1.943	0.1747	2.01	0.0951
Deoxyuridine	0.3565	0.5443	0.3232	0.3537	0.9712	-0.0422	no	down	PW_C000007;HMDB0245528;HMDB0000012	Nucleosides, nucleotides, and analogues	Pyrimidine nucleosides	Pyrimidine 2''-deoxyribonucleosides	951-78-0	251.065	2.775	2.792	2.708	2.837	2.947	2.917	2.86	2.791	2.781	2.659	2.772	3.063	3.153	3.207	2.834	0.08308	2.918	0.2173
Koryoginsenoside R1	0.3335	0.5207	0.3201	0.2955	0.9867	-0.0193	no	down	HMDB0041351	Lipids and lipid-like molecules	Prenol lipids	Triterpenoids	171674-97-8	907.538	4.252	4.256	4.234	4.207	4.13	3.998	3.945	4.277	4.286	4.227	4.243	4.092	4.156	4.134	4.146	0.1273	4.202	0.07513
Tryptophyl-Gamma-glutamate	0.4533	0.6374	0.3175	0.4033	0.9479	-0.0772	no	down	HMDB0029097	Organic acids and derivatives	Carboxylic acids and derivatives	Amino acids, peptides, and analogues	-	297.136	1.92	1.818	1.712	1.56	2.286	1.745	1.944	2.058	1.97	1.941	1.398	2.164	2.041	2.126	1.855	0.2304	1.957	0.2587
Gossypetin 8-glucoside 3-sulfate	0.1666	0.3163	0.3164	0.3205	0.9816	-0.0268	no	down	HMDB0037751	Phenylpropanoids and polyketides	Flavonoids	Flavonoid glycosides	-	602.077	2.441	2.473	2.463	2.34	2.515	2.431	2.469	2.601	2.51	2.523	2.504	2.462	2.471	2.391	2.448	0.05453	2.494	0.0643
PS(14:0/18:4(6Z,9Z,12Z,15Z))	0.3411	0.5284	0.3156	0.3135	0.9777	-0.0325	no	down	LMGP03010925;HMDB0112293;PW_C060691	Lipids and lipid-like molecules	Glycerophospholipids	Glycerophosphoserines	-	745.47	2.667	2.717	2.659	2.827	2.439	2.476	2.63	2.72	2.773	2.696	2.719	2.542	2.602	2.786	2.631	0.1345	2.691	0.0891
Indanone	0.1562	0.3018	0.3112	0.3439	1.0145	0.0208	no	up	HMDB0059602;HMDB0253445	Benzenoids	Indanes	Indanones	83-33-0	115.055	3.692	3.789	3.702	3.847	3.694	3.694	3.596	3.702	3.652	3.638	3.743	3.621	3.673	3.612	3.716	0.08028	3.663	0.04674
Dynorphin B (6-9)	0.4502	0.6351	0.3073	0.3549	0.9733	-0.039	no	down	HMDB0012937	Organic acids and derivatives	Carboxylic acids and derivatives	Amino acids, peptides, and analogues	-	644.298	2.067	1.987	1.914	2.063	2.308	2.017	2.176	2.265	2.187	2.189	2.058	2.278	2.076	1.875	2.076	0.1301	2.133	0.1412
PA(P-16:0e/18:2(9Z,12Z))	0.211	0.3751	0.305	0.3603	0.9864	-0.0198	no	down	-	-	-	-	-	689.506	3.85	3.815	3.784	3.848	3.587	3.775	3.799	3.869	3.848	3.779	3.806	3.782	3.81	3.928	3.78	0.0896	3.832	0.05355
Ethyl 7-epi-12-hydroxyjasmonate glucoside	0.637	0.7845	0.3042	0.2369	0.9745	-0.0373	no	down	HMDB0036340	Lipids and lipid-like molecules	Fatty Acyls	Fatty acyl glycosides	-	439.191	2.896	3.076	2.81	3.173	2.674	2.498	2.389	3.076	3.077	2.874	3.226	2.671	2.596	2.508	2.788	0.2884	2.861	0.2762
Porson	0.4133	0.6009	0.3038	0.2675	0.9835	-0.024	no	down	HMDB0030810	Phenylpropanoids and polyketides	Diarylheptanoids	Cyclic diarylheptanoids	56222-03-8	425.134	3.204	3.213	3.198	3.43	3.116	3	2.989	3.26	3.184	3.171	3.209	3.265	3.12	3.31	3.164	0.1505	3.217	0.06503
PA(22:0/12:0)	0.3113	0.4973	0.301	0.3599	0.982	-0.0262	no	down	LMGP10010849;PW_C062659;HMDB0115238	Lipids and lipid-like molecules	Glycerophospholipids	Glycerophosphates	-	715.466	3.354	3.429	3.372	3.445	3.236	3.344	3.173	3.423	3.414	3.331	3.563	3.199	3.359	3.491	3.336	0.09896	3.397	0.1171
Tetracosanoic acid	0.06152	0.1468	0.3008	0.2778	1.0079	0.0114	no	up	HMDB0002003;LMFA01010024;PW_C001340	Lipids and lipid-like molecules	Fatty Acyls	Fatty acids and conjugates	557-59-5	386.399	3.295	3.337	3.287	3.291	3.305	3.308	3.322	3.293	3.282	3.258	3.27	3.233	3.3	3.321	3.306	0.01788	3.28	0.02918
PC(18:3(6Z,9Z,12Z)/0:0)	0.2776	0.4581	0.3	0.3245	0.9837	-0.0237	no	down	LMGP01050128	-	-	-	-	518.322	3.633	3.591	3.688	3.58	3.725	3.702	3.806	3.636	3.666	3.675	3.605	3.874	3.823	3.873	3.675	0.08013	3.736	0.1163
5,8-Epoxy-5,8-dihydro-3-hydroxy-8'-apo-b,y-carotenal	0.4349	0.6205	0.2991	0.2617	0.98	-0.0291	no	down	HMDB0039024	Lipids and lipid-like molecules	Prenol lipids	Triterpenoids	54899-35-3	431.295	2.624	2.623	2.599	2.624	2.601	2.447	2.302	2.747	2.698	2.603	2.667	2.548	2.51	2.412	2.546	0.1248	2.598	0.1166
Goshonoside F7	0.5368	0.7073	0.2979	0.2518	0.9783	-0.0317	no	down	HMDB0038378	Lipids and lipid-like molecules	Prenol lipids	Terpene glycosides	-	648.396	2.759	2.77	2.638	2.799	2.638	2.443	2.282	2.786	2.813	2.696	2.732	2.741	2.529	2.432	2.618	0.1914	2.676	0.1413
4-formyl Indole	0.1676	0.3174	0.2971	0.3287	1.0114	0.0164	no	up	-	-	-	-	-	146.061	4.431	4.517	4.431	4.574	4.423	4.431	4.328	4.437	4.389	4.376	4.471	4.358	4.41	4.346	4.448	0.07797	4.398	0.04441
4-cholesten-7alpha,12alpha,24-triol-3-one	0.36	0.5477	0.2955	0.336	0.9808	-0.028	no	down	LMST04030171;HMDB0062399	Lipids and lipid-like molecules	Steroids and steroid derivatives	Bile acids, alcohols and derivatives	-	455.314	3.292	3.364	3.293	3.327	3.097	3.204	2.978	3.374	3.362	3.262	3.333	3.07	3.259	3.336	3.222	0.1397	3.285	0.105
Gingerglycolipid B	0.5672	0.7309	0.2945	0.3329	0.9388	-0.0911	no	down	HMDB0041094	Lipids and lipid-like molecules	Glycerolipids	Glycosylglycerols	88168-90-5	701.369	1.667	1.677	1.261	1.421	2.112	1.261	1.768	1.726	1.63	1.104	1.627	2.211	1.587	2.006	1.595	0.3063	1.699	0.3496
6-{2-[3-(3,4-dihydroxyphenyl)propanoyl]-3,5-dihydroxy-6-[3,4,5-trihydroxy-6-(hydroxymethyl)oxan-2-yl]phenoxy}-3,4,5-trihydroxyoxane-2-carboxylic acid	0.182	0.337	0.2923	0.3168	0.9893	-0.0155	no	down	-	-	-	-	-	670.199	4.013	4.032	4.021	3.995	3.885	3.901	3.953	4.055	4.045	3.99	4.044	3.981	3.917	4.067	3.971	0.05955	4.014	0.05373
2-{4,6-dihydroxy-2-methoxy-3-[3-methyl-4-(sulfooxy)but-2-en-1-yl]phenyl}acetic acid	0.3356	0.5231	0.2887	0.3171	0.9855	-0.0211	no	down	-	-	-	-	-	395.099	3.498	3.591	3.563	3.48	3.706	3.368	3.524	3.7	3.513	3.653	3.507	3.467	3.659	3.595	3.533	0.1045	3.585	0.09019
Retinoyl b-glucuronide	0.4564	0.6398	0.2868	0.3475	0.9668	-0.0487	no	down	PW_C001786;HMDB0003141	Lipids and lipid-like molecules	Prenol lipids	Terpene glycosides	401-10-5	494.276	1.613	1.73	1.786	1.867	2.2	2.003	2.027	2.001	2.083	2.03	1.843	2.028	1.827	1.874	1.89	0.2005	1.955	0.1042
1-(4Z,7Z,10Z,13Z,16Z,19Z-docosahexaenoyl)-glycero-3-phosphate	0.5256	0.6978	0.2839	0.3721	0.958	-0.0619	no	down	HMDB0062307;HMDB0114755;LMGP10050019	Lipids and lipid-like molecules	Glycerophospholipids	Glycerophosphates	-	515.275	1.425	1.575	1.392	1.718	2.227	1.756	1.879	1.825	1.975	1.799	1.707	1.716	1.775	1.702	1.71	0.2883	1.785	0.09638
Neuraminic acid	0.1947	0.3543	0.2791	0.2625	0.9914	-0.0125	no	down	HMDB0000830	Lipids and lipid-like molecules	Fatty Acyls	Fatty acid esters	114-04-5	290.086	3.909	3.988	3.953	3.94	3.933	3.858	3.833	3.927	3.965	3.954	3.994	3.905	3.99	3.916	3.916	0.05443	3.95	0.03535
16-Acetylpriverogenin A	0.295	0.4796	0.2773	0.3248	0.9863	-0.0199	no	down	HMDB0034529	Lipids and lipid-like molecules	Prenol lipids	Triterpenoids	26339-85-5	547.401	3.732	3.748	3.705	3.745	3.565	3.66	3.546	3.781	3.782	3.712	3.759	3.537	3.695	3.792	3.671	0.08498	3.722	0.08989
6-(3-{8,8-dimethyl-2-oxo-2H,8H-pyrano[2,3-f]chromen-3-yl}-2-hydroxy-6-methoxyphenoxy)-3,4,5-trihydroxyoxane-2-carboxylic acid	0.2936	0.4779	0.2758	0.3214	0.9704	-0.0433	no	down	-	-	-	-	-	565.13	1.9	1.863	1.781	1.689	1.835	1.939	1.821	2.084	1.934	1.863	1.902	1.898	1.74	1.802	1.833	0.08206	1.889	0.1085
4-Oxo-9-cis-retinoyl-beta-glucuronide	0.5455	0.7135	0.2754	0.2445	0.9782	-0.0318	no	down	HMDB0060122	Lipids and lipid-like molecules	Prenol lipids	Terpene glycosides	-	455.205	2.492	2.508	2.468	2.497	2.45	2.193	2.032	2.56	2.553	2.511	2.466	2.387	2.294	2.242	2.377	0.1879	2.43	0.1263
3,7-Dimethyl-5-octene-1,7-diol 1-glucoside	0.7636	0.8724	0.2752	0.3939	0.8394	-0.2526	no	down	HMDB0034771	Lipids and lipid-like molecules	Fatty Acyls	Fatty acyl glycosides	-	352.233	0.0415	0.0413	0.039	0.0402	2.722	2.135	2.557	2.337	2.451	2.459	1.67	0.0375	0.0372	0.0324	1.082	1.311	1.289	1.203
Serylisoleucine	0.5199	0.6927	0.2734	0.3304	0.9655	-0.0507	no	down	HMDB0029042	Organic acids and derivatives	Carboxylic acids and derivatives	Amino acids, peptides, and analogues	91086-51-0	241.116	2.385	2.457	2.301	2.441	1.993	2.409	1.683	2.387	2.332	2.186	2.148	2.445	2.264	2.463	2.238	0.2923	2.318	0.1233
PS(DiMe(11,5)/MonoMe(13,5))	0.4025	0.591	0.2724	0.2477	0.9846	-0.0224	no	down	HMDB0061568	Lipids and lipid-like molecules	Glycerophospholipids	Glycerophosphoserines	-	1001.61	2.955	2.96	2.91	3.167	2.838	2.937	2.76	3.004	3	2.914	2.921	3.041	2.923	3.04	2.932	0.1262	2.978	0.05675
1-docosanoyl-glycero-3-phosphate	0.4347	0.6204	0.2707	0.2638	0.9774	-0.033	no	down	LMGP10050031;HMDB0114749;HMDB0062314	Lipids and lipid-like molecules	Glycerophospholipids	Glycerophosphates	-	512.369	2.079	1.955	1.986	2.19	1.859	2.045	2.131	2.093	1.984	1.898	2.202	2.177	2.108	2.116	2.035	0.112	2.082	0.107
Blasticidin S	0.392	0.5808	0.2701	0.2953	0.9816	-0.0268	no	down	HMDB0030452	Organic acids and derivatives	Carboxylic acids and derivatives	Amino acids, peptides, and analogues	2079-00-7	387.191	2.68	2.759	2.677	2.635	2.831	2.456	2.621	2.834	2.697	2.797	2.649	2.574	2.75	2.703	2.665	0.1178	2.715	0.08834
Oleanolic acid 3-[glucosyl-(1->4)-xyloside]	0.3748	0.5633	0.2698	0.2657	0.985	-0.0218	no	down	HMDB0036357	Lipids and lipid-like molecules	Prenol lipids	Triterpenoids	215171-28-1	715.447	3.343	3.329	3.291	3.237	3.219	3.095	3.027	3.355	3.336	3.288	3.27	3.127	3.251	3.256	3.22	0.1192	3.269	0.07412
PC(15:0/0:0)	0.3087	0.4949	0.2606	0.2796	0.9883	-0.017	no	down	HMDB0010381;LMGP01050016;HMDB0010375	Lipids and lipid-like molecules	Glycerophospholipids	Glycerophosphocholines	-	482.322	4.021	3.983	4.003	4.031	4.107	4.091	4.144	4.058	4.03	3.984	4.015	4.189	4.201	4.237	4.054	0.0598	4.102	0.1034
3,4,5-trihydroxy-6-{3-[(1E)-3-hydroxybut-1-en-1-yl]phenoxy}oxane-2-carboxylic acid	0.2348	0.4071	0.2591	0.2653	1.0145	0.0208	no	up	-	-	-	-	-	323.11	2.526	2.556	2.484	2.515	2.578	2.539	2.476	2.576	2.561	2.419	2.434	2.537	2.436	2.46	2.525	0.03658	2.489	0.06649
Licoricesaponin G2	0.5991	0.7569	0.2589	0.2567	0.9705	-0.0432	no	down	HMDB0039318	Lipids and lipid-like molecules	Prenol lipids	Terpene glycosides	-	856.437	2.323	2.378	2.311	2.511	2.408	2.69	2.874	2.343	2.345	2.221	2.549	3.074	2.861	2.633	2.499	0.2107	2.575	0.3074
Blumenol C O-[apiosyl-(1->6)-glucoside]	0.4464	0.6313	0.258	0.299	0.9763	-0.0346	no	down	HMDB0031936	Lipids and lipid-like molecules	Fatty Acyls	Fatty acyl glycosides	177261-68-6	469.244	2.108	1.883	2.02	1.915	2.269	1.995	2.216	2.154	2.179	2.083	1.97	2.223	2.091	2.058	2.058	0.1463	2.108	0.08432
Deacetylnomilin	0.3583	0.5463	0.2563	0.2784	1.0179	0.0256	no	up	HMDB0035684	Lipids and lipid-like molecules	Prenol lipids	Triterpenoids	3264-90-2	511.175	3.081	3.093	3.017	2.932	2.907	2.896	2.813	3.017	3.016	2.91	2.956	2.872	2.874	2.73	2.963	0.104	2.911	0.1001
Thymine	0.1331	0.2678	0.2544	0.2737	0.9874	-0.0183	no	down	PW_C000179;HMDB0000262	Organoheterocyclic compounds	Diazines	Pyrimidines and pyrimidine derivatives	65-71-4	159.077	2.446	2.463	2.38	2.423	2.44	2.462	2.411	2.543	2.468	2.451	2.472	2.407	2.458	2.443	2.432	0.02971	2.463	0.04135
Glutamyl-Gamma-glutamate	0.3393	0.5268	0.2509	0.2381	1.0128	0.0183	no	up	HMDB0028833	Organic acids and derivatives	Carboxylic acids and derivatives	Amino acids, peptides, and analogues	-	240.1	2.897	2.786	2.872	2.806	2.796	2.884	2.922	2.799	2.706	2.779	2.751	2.925	2.848	2.901	2.852	0.0546	2.816	0.07966
Mevalonolactone	0.1744	0.3261	0.2505	0.2517	1.0096	0.0138	no	up	HMDB0006024;HMDB0244840	Organoheterocyclic compounds	Lactones	Delta valerolactones	503-48-0	95.0502	3.142	3.229	3.135	3.178	3.143	3.146	3.077	3.15	3.134	3.088	3.088	3.105	3.161	3.116	3.15	0.04601	3.12	0.029
(2Z)-3-hydroxy-2-(phenylmethylidene)heptanoic acid	0.3104	0.4967	0.2489	0.2615	1.0136	0.0195	no	up	-	-	-	-	-	257.114	3.118	3.115	3.093	3.07	3.035	3.1	2.923	3.108	3.097	3.04	3.078	2.953	2.974	2.919	3.065	0.06877	3.024	0.07554
5-Hydroxy-L-tryptophan	0.3702	0.5585	0.2463	0.2952	1.029	0.0412	no	up	PW_C000358;HMDB0000472	Organoheterocyclic compounds	Indoles and derivatives	Tryptamines and derivatives	4350-09-08	185.071	2.126	2.174	2.063	2.246	2.066	1.902	1.827	2.072	2.018	1.95	2.086	2.03	1.879	1.963	2.058	0.1478	2	0.07328
2,3-Diaminopropionic acid	0.2052	0.3678	0.2463	0.2605	1.013	0.0186	no	up	HMDB0002006	Organic acids and derivatives	Carboxylic acids and derivatives	Amino acids, peptides, and analogues	4033-39-0	122.088	2.649	2.747	2.665	2.688	2.628	2.631	2.555	2.639	2.662	2.602	2.589	2.615	2.644	2.575	2.652	0.05889	2.618	0.03167
Maduramicin	0.529	0.7009	0.2413	0.2333	0.9768	-0.0339	no	down	HMDB0029453	Organic oxygen compounds	Organooxygen compounds	Carbohydrates and carbohydrate conjugates	79356-08-4	899.53	2.417	2.392	2.343	2.225	2.26	1.969	1.991	2.348	2.394	2.349	2.37	2.087	2.165	2.257	2.228	0.1826	2.281	0.1166
Aspartylglycosamine	0.5644	0.7285	0.2406	0.2301	0.9806	-0.0283	no	down	HMDB0000489	Organic oxygen compounds	Organooxygen compounds	Carbohydrates and carbohydrate conjugates	2776-93-4	300.119	2.455	2.405	2.356	2.368	2.303	2.022	2.01	2.341	2.381	2.385	2.158	2.34	2.343	2.282	2.274	0.1825	2.319	0.07862
6-(1-carboxy-1-methylethoxy)-3,4,5-trihydroxyoxane-2-carboxylic acid	0.7674	0.8745	0.2395	0.381	0.9216	-0.1178	no	down	-	-	-	-	-	303.07	0.8977	0.8963	0.8729	0.8851	3.134	2.384	2.939	2.319	2.564	2.656	2.014	1.023	1.548	0.9072	1.716	1.056	1.862	0.7152
Lubiminol	0.48	0.6589	0.2394	0.2239	0.9863	-0.0199	no	down	HMDB0029604	Lipids and lipid-like molecules	Prenol lipids	Sesquiterpenoids	55784-92-4	277.18	3.168	3.137	3.062	3.051	2.976	2.981	2.79	3.212	3.072	3.107	3.101	3.07	2.967	2.937	3.024	0.1254	3.066	0.09213
Prostaglandin PGE2 1-glyceryl ester	0.6227	0.7738	0.2376	0.3435	0.9763	-0.0346	no	down	HMDB0013043	Lipids and lipid-like molecules	Fatty Acyls	Eicosanoids	-	465.224	1.979	2.003	2.016	2.189	2.668	2.194	2.505	2.356	2.217	2.263	2.273	2.382	2.303	2.134	2.222	0.2678	2.276	0.08388
Tuberoside C (Allium tuberosum)	0.5469	0.7146	0.2331	0.2404	0.982	-0.0262	no	down	HMDB0035483	Lipids and lipid-like molecules	Prenol lipids	Terpene glycosides	259810-68-9	1128.56	3.209	2.782	3.235	3.042	2.943	3.15	3.345	3.141	3.002	3.058	2.983	3.303	3.283	3.333	3.101	0.1924	3.158	0.1485
2-Hydroxyphenethylamine	0.3417	0.5292	0.2324	0.263	1.0164	0.0235	no	up	HMDB0001065	Organic nitrogen compounds	Organonitrogen compounds	Amines	7568-93-6	120.082	2.72	2.858	2.698	2.849	2.714	2.65	2.546	2.737	2.733	2.621	2.674	2.676	2.647	2.635	2.719	0.1091	2.675	0.04568
Threoninyl-Phenylalanine	0.5409	0.7098	0.2321	0.2027	0.9884	-0.0168	no	down	HMDB0029068	Organic acids and derivatives	Carboxylic acids and derivatives	Amino acids, peptides, and analogues	16875-27-7	231.112	2.961	3.123	2.956	3.211	2.986	2.825	2.846	3.103	3.03	3.02	3.073	2.996	2.95	2.985	2.987	0.1393	3.022	0.05242
N-(4-amino-3-hydroxybutyl)-3-(4-hydroxy-3-methoxyphenyl)prop-2-enimidic acid	0.4676	0.6493	0.232	0.2555	1.026	0.037	no	up	-	-	-	-	-	263.136	2.21	2.241	2.021	2.056	2.236	1.905	1.951	2.198	2.097	1.978	2.173	1.992	1.901	1.915	2.089	0.1401	2.036	0.1202
Cyclocalopin C1	0.5235	0.6959	0.2291	0.1984	0.9843	-0.0228	no	down	HMDB0039812	Organoheterocyclic compounds	Furopyrans	Not Available	-	261.11	2.443	2.51	2.445	2.499	2.354	2.252	2.15	2.52	2.455	2.382	2.487	2.393	2.317	2.365	2.379	0.135	2.417	0.07246
Trans-Cinnamic acid	0.2001	0.3609	0.2287	0.2192	1.0051	0.0073	no	up	HMDB0000567;HMDB0000930	Phenylpropanoids and polyketides	Cinnamic acids and derivatives	Cinnamic acids	102-94-3;140-10-3	166.087	4.476	4.53	4.465	4.516	4.504	4.53	4.438	4.466	4.481	4.431	4.468	4.441	4.513	4.495	4.494	0.03518	4.471	0.02872
1,3-Dihydro-(2H)-indol-2-one	0.3437	0.5313	0.2272	0.2632	1.0173	0.0247	no	up	HMDB0061918	Organoheterocyclic compounds	Indoles and derivatives	Indolines	59-48-3	134.061	2.663	2.749	2.686	2.766	2.593	2.592	2.49	2.675	2.669	2.605	2.677	2.534	2.565	2.494	2.648	0.09723	2.603	0.07433
D-Pipecolic acid	0.3465	0.5336	0.2272	0.227	0.9869	-0.019	no	down	HMDB0005960	Organic acids and derivatives	Carboxylic acids and derivatives	Amino acids, peptides, and analogues	1723-00-8	130.087	2.486	2.602	2.509	2.579	2.432	2.479	2.36	2.537	2.526	2.547	2.526	2.467	2.548	2.523	2.492	0.08295	2.525	0.0275
Isopropyl beta-D-glucoside	0.556	0.7219	0.227	0.1944	0.985	-0.0218	no	down	HMDB0032705	Organic oxygen compounds	Organooxygen compounds	Carbohydrates and carbohydrate conjugates	5391-17-3	187.097	2.69	2.702	2.635	2.606	2.567	2.409	2.328	2.681	2.687	2.653	2.648	2.504	2.593	2.443	2.562	0.1422	2.601	0.09399
6-({3-[(1E)-buta-1,3-dien-1-yl]-1-oxo-1H-isochromen-5-yl}oxy)-3,4,5-trihydroxyoxane-2-carboxylic acid	0.4891	0.6681	0.2234	0.2709	1.0345	0.0489	no	up	-	-	-	-	-	408.128	2.072	2.152	2.167	2.097	1.769	1.765	1.626	1.956	1.954	1.886	1.985	1.863	1.808	1.745	1.95	0.2222	1.885	0.08752
(1S,16R)-5,7,10,11-tetrahydroxy-8,8,10,12,16-pentamethyl-3-[1-(2-methyl-1,3-thiazol-4-yl)prop-1-en-2-yl]-17-oxa-4-azabicyclo[14.1.0]heptadec-4-en-9-one	0.445	0.6298	0.2214	0.1879	0.9862	-0.02	no	down	-	-	-	-	-	564.305	2.058	2.006	2.034	2.026	1.943	1.934	1.976	2.158	2.103	1.964	1.967	2.026	2.029	1.928	1.997	0.04711	2.025	0.0818
LysoPE(0:0/18:2(9Z,12Z))	0.508	0.6834	0.221	0.2429	0.9793	-0.0302	no	down	HMDB0011477	Lipids and lipid-like molecules	Glycerophospholipids	Glycerophosphoethanolamines	-	500.273	2.186	2.033	2.198	2.121	2.265	2.179	2.258	2.178	2.126	2.153	1.976	2.419	2.368	2.342	2.177	0.08018	2.223	0.1587
Methionyl-Methionine	0.4148	0.6025	0.2157	0.2572	0.9798	-0.0294	no	down	HMDB0028979	Organic acids and derivatives	Carboxylic acids and derivatives	Amino acids, peptides, and analogues	-	281.101	2.385	2.492	2.343	2.317	2.503	2.428	2.501	2.509	2.412	2.339	2.287	2.636	2.498	2.64	2.424	0.07766	2.474	0.137
Fasciculic acid C	0.3057	0.4918	0.2132	0.2779	0.9918	-0.0119	no	down	HMDB0036440;LMST01010390	Lipids and lipid-like molecules	Prenol lipids	Triterpenoids	126882-56-2	751.471	4.178	4.157	4.151	4.164	4.029	4.115	4.076	4.191	4.177	4.124	4.174	4.054	4.13	4.259	4.125	0.05444	4.159	0.06416
(6E,8E,10R,12Z)-10-Hydroxy-3-oxooctadecatrienoic acid	0.1724	0.3237	0.2119	0.2446	1.0093	0.0134	no	up	HMDB0062357	Lipids and lipid-like molecules	Fatty Acyls	Lineolic acids and derivatives	2190492-37-4	309.203	2.823	2.865	2.843	2.894	2.828	2.799	2.754	2.817	2.832	2.792	2.808	2.8	2.793	2.776	2.829	0.04542	2.803	0.01835
15,16-DiHODE	0.3023	0.4876	0.2105	0.1997	1.006	0.0086	no	up	HMDB0010208	Lipids and lipid-like molecules	Fatty Acyls	Lineolic acids and derivatives	-	335.218	3.935	4	3.968	4.04	4.045	4.06	4.001	3.967	3.975	3.935	4.001	3.943	4.029	4.03	4.007	0.04517	3.983	0.03853
10-Acetoxyoleuropein	0.8549	0.9264	0.2104	0.2751	1.0504	0.0709	no	up	HMDB0035216	Hydrocarbon derivatives	Tropones	Tropolones	-	631.225	1.569	1.433	1.302	1.091	3.365	2.646	3.191	2.722	2.95	3.148	2.449	0.8946	0.8911	0.8376	2.085	0.9546	1.985	1.06
5,6-Dihydroxyprostaglandin F1a	0.4724	0.6532	0.2086	0.1884	0.9917	-0.012	no	down	HMDB0012109	Lipids and lipid-like molecules	Fatty Acyls	Eicosanoids	11000-26-3	411.273	3.645	3.641	3.588	3.613	3.579	3.502	3.406	3.675	3.658	3.626	3.626	3.505	3.578	3.519	3.568	0.08618	3.598	0.06639
(1R,12S,16Z,24E,26E,28Z,32S)-1,18-dihydroxy-12-[1-(4-hydroxy-3-methoxycyclohexyl)propan-2-yl]-19,30-dimethoxy-15,17,21,23,29,35-hexamethyl-11,36-dioxa-4-azatricyclo[30.3.1.0?,?]hexatriaconta-16,24,26,28-tetraene-2,3,10,14,20-pentone	0.5979	0.756	0.2083	0.4085	0.9616	-0.0565	no	down	-	-	-	-	-	955.587	2.4	1.917	2.091	1.947	1.665	2.416	2.475	2.363	2.393	2.074	2.122	1.683	2.473	2.4	2.13	0.3081	2.215	0.2788
20-Oxo-leukotriene E4	0.6992	0.8277	0.2082	0.3032	1.0941	0.1297	no	up	HMDB0012642;LMFA03020065	Lipids and lipid-like molecules	Fatty Acyls	Eicosanoids	-	476.209	2.252	2.263	2.237	2.165	0.8286	0.8223	0.8197	2.054	1.88	1.75	1.951	1.176	0.8268	0.7747	1.627	0.7519	1.487	0.5478
5,6-Dihydrouridine	0.4468	0.6317	0.2079	0.1945	0.9876	-0.018	no	down	HMDB0000497	Organic oxygen compounds	Organooxygen compounds	Carbohydrates and carbohydrate conjugates	5627-05-04	247.093	2.284	2.332	2.227	2.277	2.269	2.113	2.111	2.328	2.284	2.271	2.264	2.236	2.214	2.215	2.231	0.08641	2.259	0.04079
Homoyessotoxin	0.5637	0.7281	0.2078	0.204	0.9843	-0.0228	no	down	HMDB0036615	Phenylpropanoids and polyketides	Ciguatera toxins	Not Available	196309-94-1	1189.52	2.838	2.467	2.867	2.737	2.641	2.797	2.911	2.788	2.607	2.737	2.718	2.908	2.884	2.92	2.751	0.154	2.795	0.1163
LysoPA(18:2(9Z,12Z)/0:0)	0.5296	0.7013	0.2066	0.2268	0.9818	-0.0265	no	down	HMDB0007856	Lipids and lipid-like molecules	Glycerophospholipids	Glycerophosphates	-	457.232	2.331	2.16	2.329	2.188	2.314	2.211	2.321	2.242	2.249	2.283	2.041	2.516	2.402	2.414	2.265	0.0752	2.307	0.1544
Muzanzagenin	0.634	0.7829	0.205	0.285	1.0219	0.0313	no	up	HMDB0032601	Lipids and lipid-like molecules	Steroids and steroid derivatives	Oxosteroids	197080-19-6	460.306	2.452	2.457	2.404	2.667	2.038	2.54	2.457	2.501	2.669	2.257	2.469	2.058	2.278	2.425	2.431	0.1935	2.379	0.1988
3,4,5-trihydroxy-6-({2,3,6-trihydroxy-2-[(4-hydroxyphenyl)methyl]-2,3-dihydro-1-benzofuran-4-yl}oxy)oxane-2-carboxylic acid	0.4216	0.6093	0.205	0.2237	0.9928	-0.0104	no	down	-	-	-	-	-	505.075	4.187	4.195	4.164	4.164	4.005	4.11	4.041	4.221	4.233	4.158	4.182	4.089	4.098	4.098	4.124	0.07476	4.154	0.06063
3,4,5-trihydroxy-6-{[(2E)-2-methyl-3-phenylprop-2-en-1-yl]oxy}oxane-2-carboxylic acid	0.2042	0.3665	0.2049	0.2203	1.0085	0.0122	no	up	-	-	-	-	-	347.108	2.864	2.915	2.871	2.885	2.862	2.827	2.788	2.863	2.856	2.839	2.852	2.813	2.816	2.803	2.859	0.0408	2.835	0.02385
Armillaricin	0.5622	0.7269	0.2023	0.2772	1.0307	0.0436	no	up	HMDB0038686	Lipids and lipid-like molecules	Prenol lipids	Sesquiterpenoids	119516-62-0	455.161	2.659	2.727	2.634	2.683	2.377	2.131	2.16	2.694	2.572	2.493	2.423	2.373	2.156	2.144	2.482	0.2559	2.408	0.2044
Glucosaminic acid	0.1942	0.3539	0.1997	0.1971	1.004	0.0058	no	up	HMDB0250755	Organic acids and derivatives	Carboxylic acids and derivatives	Amino acids, peptides, and analogues	-	160.061	4.698	4.761	4.716	4.74	4.726	4.751	4.701	4.723	4.714	4.707	4.746	4.663	4.714	4.698	4.728	0.02433	4.709	0.02554
PG(18:3(6Z,9Z,12Z)/22:6(4Z,7Z,10Z,13Z,16Z,19Z))	0.5087	0.6838	0.1995	0.1758	0.9923	-0.0112	no	down	HMDB0010674;LMGP04010396	Lipids and lipid-like molecules	Glycerophospholipids	Glycerophosphoglycerols	-	817.504	3.787	3.787	3.711	3.791	3.739	3.67	3.556	3.821	3.829	3.755	3.806	3.673	3.699	3.66	3.72	0.08561	3.749	0.07209
[2,6-dihydroxy-4-({[3,4,5-trihydroxy-6-(hydroxymethyl)oxan-2-yl]oxy}carbonyl)phenyl]oxidanesulfonic acid	0.5365	0.7071	0.1995	0.1892	0.9861	-0.0202	no	down	-	-	-	-	-	450.993	2.581	2.626	2.516	2.575	2.435	2.445	2.253	2.664	2.57	2.524	2.48	2.504	2.45	2.482	2.49	0.1263	2.525	0.07233
Plastoquinone 9	0.5519	0.7189	0.1932	0.2519	0.9872	-0.0186	no	down	HMDB0030130	Lipids and lipid-like molecules	Prenol lipids	Quinone and hydroquinone lipids	4299-57-4	771.611	3.52	3.602	3.58	3.446	3.392	3.552	3.116	3.556	3.609	3.576	3.581	3.338	3.428	3.439	3.459	0.1682	3.504	0.102
13-Demethyl tacrolimus	0.4943	0.6721	0.1904	0.1748	0.9926	-0.0107	no	down	HMDB0060706	Organoheterocyclic compounds	Diazines	Pyrimidines and pyrimidine derivatives	-	754.446	3.788	3.831	3.789	3.777	3.748	3.65	3.579	3.819	3.83	3.774	3.773	3.682	3.749	3.726	3.737	0.0898	3.765	0.05158
Lycoperdic acid	0.3449	0.532	0.19	0.2037	1.0058	0.0083	no	up	HMDB0030417	Organic acids and derivatives	Carboxylic acids and derivatives	Amino acids, peptides, and analogues	69086-72-2	235.093	4.532	4.548	4.514	4.503	4.435	4.451	4.413	4.529	4.488	4.468	4.486	4.391	4.438	4.412	4.485	0.05191	4.459	0.04809
Lacto-N-triose I	0.798	0.8942	0.186	0.2957	0.9797	-0.0296	no	down	HMDB0039750	Organic oxygen compounds	Organooxygen compounds	Carbohydrates and carbohydrate conjugates	-	563.232	2.663	1.928	2.491	2.29	1.777	2.508	2.534	2.326	2.516	1.819	2.854	2.406	2.605	2.003	2.313	0.3357	2.361	0.3538
Castaneiolide	0.7002	0.8282	0.1858	0.1834	0.9854	-0.0212	no	down	HMDB0034876	Lipids and lipid-like molecules	Fatty Acyls	Fatty acid esters	125300-50-7	421.189	2.563	2.634	2.603	2.556	2.394	2.055	2.254	2.567	2.46	2.629	2.349	2.484	2.347	2.473	2.437	0.2149	2.473	0.104
Nicotine glucuronide	0.6846	0.8176	0.1813	0.3409	0.9668	-0.0487	no	down	HMDB0001272;PW_C000985	Nucleosides, nucleotides, and analogues	Purine nucleotides	Purine ribonucleotides	152306-59-7	380.182	1.57	1.512	1.576	1.314	2.24	1.503	1.7	1.935	1.734	1.924	1.433	1.745	1.426	1.615	1.631	0.2926	1.687	0.2087
1-(3-Methylbutanoyl)-6-apiosylglucose	0.7045	0.8314	0.1783	0.1688	0.9863	-0.0199	no	down	HMDB0039953	Lipids and lipid-like molecules	Fatty Acyls	Fatty acyl glycosides	467242-31-5	361.147	1.959	1.916	1.934	1.96	1.955	1.754	1.613	2.048	2.054	1.859	1.847	1.89	1.852	1.725	1.87	0.1348	1.896	0.1177
Aspartyl-L-proline	0.2704	0.4501	0.1775	0.1716	1.0029	0.0042	no	up	HMDB0002335	Organic acids and derivatives	Carboxylic acids and derivatives	Amino acids, peptides, and analogues	42155-95-3	294.102	5.497	5.563	5.522	5.551	5.542	5.573	5.524	5.526	5.519	5.518	5.559	5.475	5.54	5.523	5.539	0.02624	5.523	0.02546
Vinaginsenoside R12	0.5632	0.7278	0.1768	0.1509	0.9938	-0.009	no	down	HMDB0040782	Benzenoids	Phenols	Benzenediols	156398-71-9	711.402	3.603	3.593	3.581	3.586	3.556	3.462	3.406	3.636	3.632	3.588	3.581	3.519	3.522	3.465	3.541	0.07625	3.563	0.0637
PC(16:0/0:0)[U]	0.5759	0.737	0.1753	0.162	1.0056	0.0081	no	up	-	-	-	-	-	496.338	5.257	5.112	5.23	5.205	5.187	5.295	5.364	5.165	5.079	5.145	5.126	5.325	5.281	5.332	5.236	0.08057	5.207	0.1029
3-O-p-trans-Coumaroylalphitolic acid	0.5115	0.6856	0.1752	0.1555	0.994	-0.0087	no	down	HMDB0036299	Phenylpropanoids and polyketides	Flavonoids	Biflavonoids and polyflavonoids	67911-62-0	641.377	3.845	3.857	3.807	3.826	3.777	3.697	3.667	3.859	3.854	3.8	3.842	3.73	3.791	3.758	3.782	0.07356	3.805	0.04965
17-keto-4(Z),7(Z),10(Z),13(Z),15(E),19(Z)-Docosahexaenoic Acid	0.4972	0.6751	0.1746	0.1588	0.991	-0.013	no	down	-	-	-	-	-	343.224	2.478	2.43	2.44	2.522	2.341	2.367	2.313	2.463	2.454	2.409	2.443	2.428	2.382	2.463	2.413	0.07578	2.435	0.0304
Neriantogenin	0.4396	0.625	0.173	0.1678	0.9938	-0.009	no	down	HMDB0030044	Lipids and lipid-like molecules	Steroids and steroid derivatives	Steroid lactones	-	395.22	3.603	3.611	3.555	3.566	3.568	3.485	3.46	3.637	3.612	3.579	3.573	3.484	3.566	3.555	3.55	0.05707	3.572	0.04819
Trans-3-Feruloylcorosolic acid	0.5509	0.7183	0.1714	0.1446	0.9927	-0.0106	no	down	HMDB0040496	Lipids and lipid-like molecules	Prenol lipids	Triterpenoids	-	631.4	2.889	2.909	2.861	2.925	2.842	2.774	2.726	2.945	2.908	2.877	2.898	2.792	2.848	2.807	2.847	0.07271	2.868	0.05526
8-Deoxy-11-hydroxy-13-chlorogrosheimin	0.7887	0.8882	0.1713	0.1222	0.9877	-0.0179	no	down	HMDB0041037	Lipids and lipid-like molecules	Prenol lipids	Terpene lactones	83551-02-4	263.081	2.854	2.836	2.821	2.776	2.589	2.437	2.193	2.867	2.839	2.803	2.815	2.582	2.465	2.369	2.644	0.2515	2.677	0.2025
Hoduloside VI	0.5119	0.6859	0.1705	0.1568	0.9944	-0.0081	no	down	HMDB0040658	Lipids and lipid-like molecules	Prenol lipids	Triterpenoids	154971-10-5	767.454	4.146	4.181	4.133	4.124	4.087	4.021	3.972	4.178	4.176	4.122	4.135	4.042	4.099	4.072	4.095	0.07419	4.118	0.0511
6-[(E)-2-(2H-1,3-benzodioxol-5-yl)ethenyl]-5-hydroxy-4-methoxy-5,6-dihydro-2H-pyran-2-one	0.5628	0.7275	0.1704	0.2329	1.0183	0.0262	no	up	-	-	-	-	-	323.091	2.23	2.212	2.176	2.194	2.42	2.069	1.896	2.228	2.177	2.02	2.123	2.168	2.084	2.123	2.171	0.1601	2.132	0.06783
Irisolidone 7-O-glucuronide	0.3928	0.5816	0.17	0.2393	0.9942	-0.0084	no	down	HMDB0041746	Phenylpropanoids and polyketides	Isoflavonoids	Isoflavonoid O-glycosides	-	473.103	4.735	4.71	4.683	4.595	4.571	4.676	4.637	4.718	4.74	4.693	4.697	4.587	4.711	4.647	4.658	0.05994	4.685	0.05184
5-[(E)-2-(3,4-dihydroxyphenyl)ethenyl]-2-[(1E)-3-hydroxy-3-methylbut-1-en-1-yl]benzene-1,3-diol	0.5122	0.6862	0.1693	0.1911	0.9903	-0.0141	no	down	-	-	-	-	-	311.128	3.032	3.039	3.014	2.93	2.963	2.943	2.761	3.04	3.058	2.977	3.028	2.88	2.955	2.948	2.955	0.09561	2.984	0.06249
3-Pyridinebutanoic acid	0.7907	0.8895	0.1682	0.1366	0.9856	-0.0209	no	down	HMDB0001007	Organoheterocyclic compounds	Pyridines and derivatives	Not Available	477251-67-5	130.066	1.957	1.863	1.8	2.114	1.758	1.475	1.525	1.829	1.871	1.88	1.943	1.812	1.584	1.759	1.785	0.2267	1.811	0.1159
Camellioside B	0.7175	0.8403	0.1668	0.3597	1.0553	0.0777	no	up	HMDB0038975	Lipids and lipid-like molecules	Prenol lipids	Triterpenoids	378244-83-8	1179.57	2.346	1.873	2.139	2.332	1.075	2.303	2.228	2.194	2.287	1.192	2.668	1.876	2.312	1.017	2.042	0.4569	1.935	0.6151
Majoroside F6	0.652	0.7951	0.1659	0.1334	0.9915	-0.0123	no	down	HMDB0030886	Organic acids and derivatives	Carboxylic acids and derivatives	Amino acids, peptides, and analogues	125310-00-1	945.55	2.978	3.032	2.983	2.95	2.871	2.817	2.728	3.043	3.004	2.944	2.975	2.901	2.879	2.782	2.908	0.1079	2.933	0.08717
Gamma2-Solamarine	0.69	0.8218	0.1647	0.1524	1.0111	0.0159	no	up	HMDB0029371	Lipids and lipid-like molecules	Steroids and steroid derivatives	Steroidal glycosides	11034-34-7	763.478	3.071	2.789	3.043	2.903	2.902	3.071	3.195	2.887	2.736	2.891	2.858	3.166	3.061	3.147	2.996	0.1375	2.963	0.1622
Cincassiol B	0.588	0.7477	0.159	0.2831	1.0148	0.0212	no	up	HMDB0036855	Lipids and lipid-like molecules	Prenol lipids	Diterpenoids	73599-13-0	423.203	2.012	2.115	2.066	2.043	2.398	2.061	2.181	2.166	2.136	2.183	2.009	2.058	2.092	2.01	2.125	0.1323	2.094	0.07114
(3b,21b)-12-Oleanene-3,21,28-triol 28-[arabinosyl-(1->3)-arabinosyl-(1->3)-arabinoside]	0.6075	0.7638	0.1577	0.1281	0.9949	-0.0074	no	down	HMDB0033641	Lipids and lipid-like molecules	Prenol lipids	Triterpenoids	243468-98-6	887.544	3.796	3.794	3.768	3.781	3.739	3.665	3.608	3.817	3.819	3.768	3.796	3.697	3.734	3.654	3.736	0.07235	3.755	0.06296
LysoPC(6:0)	0.6916	0.8228	0.1575	0.2648	0.9739	-0.0382	no	down	-	-	-	-	-	373.212	1.469	1.546	1.443	1.442	2.078	1.599	1.66	1.813	1.751	1.862	1.663	1.543	1.408	1.5	1.605	0.2244	1.648	0.1705
3-Methoxy-19-nor-17alpha-pregna-1,3,5(10),20-tetraen-17-ol	0.3615	0.5494	0.1572	0.1553	1.005	0.0072	no	up	-	-	-	-	-	313.214	3.215	3.267	3.231	3.285	3.261	3.267	3.209	3.259	3.247	3.196	3.242	3.169	3.26	3.25	3.248	0.02912	3.232	0.03508
Allantoin	0.5732	0.7356	0.1553	0.1592	0.9899	-0.0146	no	down	HMDB0000462	Organoheterocyclic compounds	Azoles	Imidazoles	97-59-6	141.042	2.513	2.504	2.43	2.575	2.679	2.586	2.54	2.464	2.541	2.447	2.618	2.659	2.656	2.62	2.546	0.07803	2.572	0.08874
Sterebin B	0.8536	0.9255	0.1551	0.1024	0.9865	-0.0196	no	down	HMDB0035338	Lipids and lipid-like molecules	Prenol lipids	Sesquiterpenoids	-	317.208	2.339	2.26	2.14	2.211	2.002	1.917	1.422	2.314	2.257	2.219	2.172	2.062	1.9	1.568	2.042	0.3099	2.07	0.261
PS(DiMe(11,5)/DiMe(13,5))	0.5418	0.7105	0.155	0.2286	0.9891	-0.0158	no	down	HMDB0061563	Lipids and lipid-like molecules	Glycerophospholipids	Glycerophosphoserines	-	1015.63	3.408	3.422	3.382	3.355	3.33	3.453	3.08	3.478	3.441	3.398	3.388	3.24	3.287	3.453	3.347	0.1248	3.384	0.08856
YM-53601	0.6179	0.7702	0.1548	0.1315	0.9929	-0.0103	no	down	-	-	-	-	-	337.168	2.435	2.338	2.474	2.405	2.369	2.218	2.328	2.414	2.346	2.339	2.377	2.39	2.409	2.412	2.367	0.08398	2.384	0.03132
Phosphocholine	0.6344	0.783	0.1516	0.1386	1.0069	0.0099	no	up	HMDB0001565	Organic nitrogen compounds	Organonitrogen compounds	Quaternary ammonium salts	3616-04-4;107-73-3	184.074	3.387	3.238	3.342	3.306	3.288	3.4	3.465	3.281	3.195	3.268	3.239	3.442	3.395	3.442	3.346	0.07697	3.323	0.1016
Cinnamaldehyde	0.8412	0.921	0.1486	0.203	0.9859	-0.0205	no	down	HMDB0258628;HMDB0245299;HMDB0003441	Organoheterocyclic compounds	Indoles and derivatives	Not Available	104-55-2	115.055	1.557	1.57	1.338	1.572	1.717	1.288	1.24	1.666	1.53	1.545	1.663	1.519	1.405	1.098	1.469	0.1792	1.49	0.1946
Arginyl-Proline	0.645	0.7899	0.1474	0.1942	0.9797	-0.0296	no	down	HMDB0028717	Organic acids and derivatives	Carboxylic acids and derivatives	Amino acids, peptides, and analogues	2418-69-1	254.161	1.933	2.039	1.815	2.096	2.006	2.103	2.193	1.947	1.941	2.293	1.765	2.254	2.034	2.245	2.026	0.1241	2.068	0.2
2-Carboxy-4-dodecanolide	0.63	0.7795	0.1468	0.1516	1.0137	0.0196	no	up	HMDB0030987	Organoheterocyclic compounds	Lactones	Gamma butyrolactones	-	225.146	2.156	2.265	2.037	2.173	2.292	2.167	1.929	2.144	2.179	2.082	2.278	2.028	2.092	2.011	2.145	0.126	2.116	0.09255
1-Methylinosine	0.7983	0.8943	0.1465	0.2975	0.9809	-0.0278	no	down	HMDB0002721	Nucleosides, nucleotides, and analogues	Purine nucleosides	Not Available	2140-73-0	305.086	2.476	2.564	2.522	2.459	1.587	2.171	1.706	2.258	2.237	1.954	2.287	2.379	2.333	2.336	2.212	0.4079	2.255	0.1414
Asparaginyl-Aspartic acid	0.5721	0.7348	0.1454	0.1706	1.0127	0.0182	no	up	HMDB0028727	Organic acids and derivatives	Carboxylic acids and derivatives	Amino acids, peptides, and analogues	61365-15-9	230.079	2.571	2.723	2.54	2.679	2.491	2.468	2.326	2.597	2.576	2.477	2.493	2.504	2.473	2.456	2.543	0.1334	2.511	0.05439
PC(16:0/0:0)	0.5708	0.7339	0.145	0.1372	1.0035	0.005	no	up	HMDB0010382;LMGP01050018	Lipids and lipid-like molecules	Glycerophospholipids	Glycerophosphocholines	17364-16-8	496.338	6.043	5.957	6.061	6.053	6.048	6.113	6.135	5.987	5.946	5.995	5.998	6.101	6.116	6.125	6.059	0.05712	6.038	0.07313
CL(8:0/10:0/11:0/18:2(9Z,11Z))	0.8059	0.8991	0.1406	0.1657	1.0243	0.0346	no	up	HMDB0117479	Lipids and lipid-like molecules	Glycerophospholipids	Glycerophosphoglycerophosphoglycerols	-	1075.65	2.044	1.284	2.006	1.833	1.463	2.096	2.229	1.675	1.311	1.73	1.645	2.154	1.998	2.133	1.851	0.3506	1.807	0.3051
Tsangane L 3-glucoside	0.6465	0.791	0.1403	0.1195	0.9943	-0.0082	no	down	HMDB0040824	Lipids and lipid-like molecules	Prenol lipids	Terpene glycosides	143775-68-2	407.266	3.021	3.052	3.013	3.011	3.012	2.888	2.824	3.021	3.033	3.004	3.023	2.941	3.002	2.917	2.975	0.08442	2.992	0.04458
N-Acetyl-9-O-lactoylneuraminic acid	0.6486	0.7922	0.1392	0.1198	0.9918	-0.0119	no	down	HMDB0000768	Organic oxygen compounds	Organooxygen compounds	Carbohydrates and carbohydrate conjugates	92935-30-3	399.162	2.366	2.416	2.329	2.359	2.282	2.246	2.181	2.405	2.433	2.287	2.357	2.31	2.271	2.249	2.311	0.08043	2.33	0.06989
1-(5Z,8Z,11Z,14Z-eicosatetraenoyl)-sn-glycero-3-phosphate	0.6811	0.8152	0.139	0.114	0.9921	-0.0114	no	down	LMGP10050013;HMDB0062312	Lipids and lipid-like molecules	Glycerophospholipids	Glycerophosphates	-	491.281	2.429	2.527	2.446	2.445	2.356	2.29	2.217	2.441	2.466	2.368	2.463	2.406	2.37	2.328	2.387	0.106	2.406	0.05311
(+/-)-3-(Methylthio)heptanal	0.7443	0.8597	0.1387	0.103	0.9921	-0.0114	no	down	HMDB0032426	Organic oxygen compounds	Organooxygen compounds	Carbonyl compounds	51755-70-5	183.081	2.492	2.445	2.443	2.418	2.377	2.292	2.173	2.506	2.502	2.419	2.446	2.318	2.365	2.217	2.377	0.1101	2.396	0.1044
Glucoconvallasaponin B	0.6989	0.8275	0.1372	0.1194	0.9922	-0.0113	no	down	HMDB0034327	Lipids and lipid-like molecules	Steroids and steroid derivatives	Steroidal glycosides	16939-88-1	759.423	2.488	2.492	2.441	2.457	2.477	2.415	2.214	2.512	2.497	2.51	2.471	2.432	2.409	2.287	2.426	0.09766	2.445	0.08014
Quillaic acid 3-[rhamnosyl-(1->3)-[galactosyl-(1->2)]-glucuronide]	0.6779	0.8128	0.134	0.2071	1.0262	0.0373	no	up	HMDB0033405	Lipids and lipid-like molecules	Prenol lipids	Terpene glycosides	210426-59-8	988.511	2.654	2.203	2.641	2.484	2.378	2.567	2.379	2.583	2.767	2.462	2.745	2.234	2.337	1.732	2.472	0.1637	2.409	0.3578
N-Methyldioctylamine	0.7651	0.8732	0.1317	0.0993	0.9954	-0.0067	no	down	-	-	-	-	-	256.299	4.214	4.206	4.168	4.175	4.107	4.026	3.862	4.242	4.225	4.175	4.173	4.072	4.048	3.956	4.108	0.1266	4.127	0.1047
Sodium taurocholate	0.8427	0.9211	0.1306	0.2623	0.9744	-0.0374	no	down	-	-	-	-	-	560.259	2.567	4.166	2.741	2.861	2.404	2.532	2.214	2.732	4.377	2.159	2.932	2.701	2.456	2.644	2.784	0.6451	2.857	0.7127
P1,P4-Bis(5'-xanthosyl) tetraphosphate	0.7704	0.8762	0.1304	0.0954	0.9931	-0.01	no	down	HMDB0003834	Nucleosides, nucleotides, and analogues	(5''->5'')-dinucleotides	Not Available	-	888.044	2.887	2.798	2.764	2.788	2.694	2.649	2.493	2.852	2.778	2.761	2.85	2.783	2.6	2.582	2.725	0.1274	2.744	0.1101
28-Glucosyloleanolic acid 3-[rhamnosyl-(1->2)-galactosyl-(1->3)-glucuronide]	0.7066	0.8329	0.1278	0.1036	0.9928	-0.0104	no	down	HMDB0040859	Lipids and lipid-like molecules	Prenol lipids	Terpene glycosides	-	1139.52	2.236	2.254	2.231	2.278	2.219	2.103	2.085	2.24	2.327	2.204	2.293	2.212	2.076	2.167	2.201	0.07547	2.217	0.08276
15-deoxy-delta12,14-Prostaglandin J2-2-glycerol ester	0.508	0.6834	0.1276	0.1224	0.9955	-0.0065	no	down	HMDB0013656	Lipids and lipid-like molecules	Fatty Acyls	Eicosanoids	-	355.223	2.914	2.976	2.917	2.929	2.897	2.886	2.824	2.937	2.945	2.901	2.939	2.901	2.921	2.89	2.906	0.04618	2.919	0.02183
Toluene	0.5429	0.7112	0.1266	0.1446	1.0095	0.0136	no	up	HMDB0034168	Benzenoids	Benzene and substituted derivatives	Toluenes	108-88-3	93.0692	2.264	2.319	2.231	2.258	2.208	2.18	2.096	2.274	2.275	2.179	2.188	2.19	2.17	2.132	2.222	0.07104	2.201	0.05382
Formiminoglutamic acid	0.6647	0.8038	0.1257	0.1331	0.9936	-0.0093	no	down	HMDB0255140;PW_C000680;HMDB0000854	Organic acids and derivatives	Carboxylic acids and derivatives	Amino acids, peptides, and analogues	816-90-0	139.05	2.701	2.684	2.628	2.697	2.563	2.678	2.442	2.709	2.688	2.604	2.658	2.638	2.643	2.579	2.628	0.09556	2.645	0.04524
Glycerophosphocholine	0.5463	0.7141	0.1257	0.135	1.0051	0.0073	no	up	HMDB0008128;HMDB0008357;HMDB0008161;HMDB0008393;HMDB0008094;HMDB0008326;HMDB0008294;HMDB0008456;HMDB0007997;HMDB0008718;HMDB0008687;HMDB0000086;HMDB0008554;HMDB0008027;HMDB0008062;HMDB0007996;HMDB0008225;HMDB0011290;HMDB0008489;HMDB0008127;HMDB0008819;HMDB0008557;HMDB0008392;HMDB0008358;HMDB0011227;HMDB0008030;HMDB0008458;HMDB0008063;HMDB0008292;HMDB0007995;HMDB0011224;HMDB0008424;HMDB0008425;HMD…	Lipids and lipid-like molecules	Glycerophospholipids	Glycerophosphocholines	28319-77-9	240.1	2.82	2.749	2.794	2.716	2.685	2.752	2.736	2.744	2.689	2.701	2.692	2.805	2.761	2.758	2.75	0.04554	2.736	0.04356
Dhurrin	0.7778	0.8812	0.1254	0.172	1.0208	0.0297	no	up	HMDB0060471;HMDB0030704	Organic oxygen compounds	Organooxygen compounds	Carbohydrates and carbohydrate conjugates	499-20-7;21401-21-8	375.115	1.823	1.54	1.644	1.689	1.643	1.904	1.451	1.473	1.748	1.12	1.614	1.85	1.92	1.731	1.671	0.1552	1.637	0.2713
PE(18:2(2E,4E)/0:0)	0.7072	0.8334	0.1234	0.154	0.9929	-0.0103	no	down	-	-	-	-	-	478.291	4.314	4.221	4.368	4.31	4.423	4.415	4.499	4.314	4.244	4.323	4.125	4.605	4.571	4.584	4.364	0.09142	4.395	0.1905
S-4'-Hydroxywarfarin	0.7523	0.8645	0.122	0.096	0.9933	-0.0097	no	down	HMDB0013881	Phenylpropanoids and polyketides	Homoisoflavonoids	Homoisoflavones	-	307.095	2.572	2.611	2.522	2.539	2.531	2.461	2.28	2.612	2.576	2.545	2.572	2.491	2.482	2.355	2.502	0.1083	2.519	0.0858
(2E,4E)-2,4-Hexadienoic acid	0.7151	0.8386	0.1202	0.1236	0.9886	-0.0165	no	down	HMDB0029581	Lipids and lipid-like molecules	Fatty Acyls	Fatty acids and conjugates	110-44-1	77.0391	1.729	1.761	1.674	1.701	1.553	1.69	1.457	1.77	1.768	1.63	1.626	1.701	1.643	1.56	1.652	0.1083	1.671	0.07841
Valdecoxib	0.5023	0.6787	0.1194	0.1295	1.0032	0.0046	no	up	HMDB0005033;PW_C002376	Benzenoids	Benzene and substituted derivatives	Benzenesulfonamides	181695-72-7	337.062	4.711	4.751	4.701	4.737	4.693	4.694	4.613	4.733	4.687	4.656	4.72	4.64	4.685	4.678	4.7	0.04407	4.685	0.03293
Valero-1,5-lactam	0.6908	0.8226	0.1178	0.1338	1.0045	0.0065	no	up	-	-	-	-	-	172.116	2.382	2.45	2.422	2.408	2.43	2.499	2.458	2.383	2.388	2.364	2.467	2.379	2.492	2.5	2.436	0.03786	2.425	0.05895
3b-Allotetrahydrocortisol	0.5116	0.6856	0.1161	0.1389	1.0059	0.0085	no	up	HMDB0000314	Lipids and lipid-like molecules	Steroids and steroid derivatives	Hydroxysteroids	651-43-4	405.203	3.106	3.123	3.113	3.105	3.068	3.024	2.967	3.105	3.06	3.067	3.104	3.016	3.028	3.001	3.072	0.05738	3.054	0.04134
Delta-Methylionone	0.6984	0.827	0.1135	0.0892	0.9961	-0.0056	no	down	HMDB0031737;HMDB0032397	Lipids and lipid-like molecules	Prenol lipids	Sesquiterpenoids	7784-98-7;79-89-0	245.132	3.088	3.085	3.061	3.068	3.035	2.964	2.93	3.093	3.1	3.061	3.089	2.977	3.026	2.971	3.033	0.06193	3.045	0.05491
Agnuside	0.8121	0.9033	0.1134	0.3164	1.0127	0.0182	no	up	HMDB0036561	Lipids and lipid-like molecules	Prenol lipids	Terpene glycosides	11027-63-7	467.158	3.301	3.483	2.939	3.707	4.164	3.543	3.952	3.65	3.8	3.892	3.658	3.261	3.301	3.211	3.584	0.4071	3.539	0.277
Cyclopassifloside X	0.7221	0.8435	0.1115	0.0891	0.9957	-0.0062	no	down	HMDB0036365	Phenylpropanoids and polyketides	2-arylbenzofuran flavonoids	Not Available	301540-82-9	731.452	3.036	3.083	3.004	2.989	2.936	2.916	2.873	3.074	3.062	2.999	2.965	2.994	2.965	2.875	2.977	0.07265	2.99	0.067
3-Methyluridine	0.7242	0.8451	0.1102	0.2232	0.9919	-0.0117	no	down	HMDB0004813	Nucleosides, nucleotides, and analogues	Pyrimidine nucleosides	Not Available	2140-69-4	276.12	3.089	3.037	2.932	2.997	3.232	2.985	3.079	3.179	3.127	3.177	2.772	3.203	2.957	3.114	3.05	0.09716	3.075	0.1568
Alanyl-Glutamine	0.6498	0.793	0.1099	0.1224	0.9936	-0.0093	no	down	HMDB0028685	Organic acids and derivatives	Carboxylic acids and derivatives	Amino acids, peptides, and analogues	39537-23-0	240.096	2.836	2.892	2.749	2.792	2.754	2.847	2.684	2.951	2.858	2.843	2.754	2.787	2.767	2.724	2.794	0.07059	2.812	0.07774
Salicin	0.8552	0.9264	0.1097	0.2669	0.953	-0.0695	no	down	HMDB0003546	Organic oxygen compounds	Organooxygen compounds	Carbohydrates and carbohydrate conjugates	138-52-3	251.089	0.5077	1.204	0.6228	0.9279	2.486	1.849	2.198	2.073	2.024	1.948	1.655	0.8134	0.9241	0.8421	1.399	0.7832	1.468	0.5853
Riboflavin reduced	0.8813	0.9423	0.1083	0.0795	0.9933	-0.0097	no	down	HMDB0001557	Organoheterocyclic compounds	Pteridines and derivatives	Alloxazines and isoalloxazines	101652-10-2	313.096	2.217	2.267	2.147	2.142	2.019	1.863	1.831	2.289	2.157	2.199	2.155	2.067	1.937	1.781	2.07	0.1702	2.084	0.1728
Asn Ile Ile Arg	0.9656	0.9843	0.1075	0.1157	0.9964	-0.0052	no	down	-	-	-	-	-	515.33	3.545	3.412	3.357	3.57	2.439	2.585	2.375	3.284	3.41	3.138	3.517	2.649	2.827	2.535	3.04	0.5457	3.051	0.3842
Glycitein 7-O-glucuronide	0.8311	0.9156	0.1074	0.0634	0.9934	-0.0096	no	down	HMDB0041741	Phenylpropanoids and polyketides	Isoflavonoids	Isoflavonoid O-glycosides	-	499.062	1.851	1.789	1.787	1.971	1.714	1.797	1.67	1.796	1.936	1.666	1.759	1.809	1.944	1.752	1.797	0.09681	1.809	0.1006
2-(6-{2,4-dihydroxy-3-[(1E)-3-methylbut-1-en-1-yl]benzoyl}-5-(2,4-dihydroxyphenyl)-5-hydroxy-3-methylcyclohex-2-en-1-yl)benzene-1,3-diol	0.8858	0.9436	0.1071	0.2031	0.988	-0.0174	no	down	-	-	-	-	-	515.209	2.153	2.26	2.059	2.262	1.392	1.709	1.371	2.069	2.109	1.611	2.039	1.902	1.756	1.888	1.887	0.3921	1.91	0.1802
Netilmicin	0.9847	0.9926	0.1069	0.211	1.0081	0.0116	no	up	PW_C009396;HMDB0015090	Organic oxygen compounds	Organooxygen compounds	Carbohydrates and carbohydrate conjugates	56391-56-1	440.285	0.4507	0.9125	0.8881	0.0237	3.328	2.57	3.185	2.264	1.988	3.244	1.865	0.1401	1.003	0.7643	1.623	1.368	1.61	1.045
Yucalexin A16	0.509	0.684	0.1039	0.1166	1.0034	0.0049	no	up	HMDB0036775	Lipids and lipid-like molecules	Prenol lipids	Diterpenoids	119642-81-8	325.213	3.827	3.888	3.829	3.877	3.851	3.831	3.753	3.842	3.845	3.814	3.836	3.794	3.836	3.801	3.837	0.04394	3.824	0.02081
Macrophorin A	0.642	0.7883	0.1031	0.0876	1.002	0.0029	no	up	HMDB0030454	Organic oxygen compounds	Organooxygen compounds	Carbonyl compounds	85754-70-7	383.216	4.901	4.95	4.925	4.963	4.98	4.976	4.931	4.909	4.912	4.908	4.948	4.885	4.996	5	4.947	0.02908	4.937	0.04554
Parviflorin	0.7046	0.8314	0.1029	0.0838	0.9964	-0.0052	no	down	HMDB0040708	Lipids and lipid-like molecules	Fatty Acyls	Fatty alcohols	152378-19-3	633.417	3.346	3.384	3.314	3.33	3.3	3.278	3.212	3.382	3.374	3.334	3.344	3.293	3.291	3.226	3.309	0.05462	3.321	0.05486
DGDP	0.8282	0.9137	0.1025	0.1008	0.995	-0.0072	no	down	PW_C000767;HMDB0000960	Phenylpropanoids and polyketides	Cinnamic acids and derivatives	Hydroxycinnamic acids and derivatives	3493-09-02	465.99	2.884	2.89	2.866	2.907	2.676	2.789	2.658	2.939	2.998	2.812	2.914	2.677	2.786	2.643	2.81	0.1047	2.824	0.1338
P-Chlorobenzhydrol	0.7563	0.8681	0.1023	0.1239	0.9909	-0.0132	no	down	-	-	-	-	119-56-2	219.057	1.962	1.962	1.9	1.92	2.13	2.023	1.77	1.993	1.957	1.838	1.894	2.138	2.043	1.929	1.952	0.1108	1.97	0.09937
Demethylphylloquinone	0.7646	0.8729	0.0999	0.081	0.9965	-0.0051	no	down	HMDB0004649	Lipids and lipid-like molecules	Prenol lipids	Quinone and hydroquinone lipids	34625-86-0	475.296	3.167	3.173	3.112	3.179	3.127	3.059	2.955	3.173	3.182	3.115	3.119	3.093	3.11	3.055	3.11	0.0804	3.121	0.04414
19alpha-19-Hydroxy-3,11-dioxo-12-ursen-28-oic acid	0.7285	0.8485	0.0973	0.0786	0.9973	-0.0039	no	down	HMDB0038683	Organic oxygen compounds	Organooxygen compounds	Carbonyl compounds	-	471.334	4.101	4.123	4.068	4.084	4.041	4.008	3.937	4.115	4.109	4.076	4.093	4.006	4.051	3.988	4.052	0.06317	4.063	0.04984
[3-(3,5-dihydroxy-7-methoxy-4-oxo-4H-chromen-2-yl)phenyl]oxidanesulfonic acid	0.8273	0.913	0.0963	0.0714	0.9969	-0.0045	no	down	-	-	-	-	-	403.008	3.896	3.937	3.877	3.889	3.731	3.699	3.661	3.927	3.883	3.876	3.913	3.729	3.749	3.7	3.813	0.1119	3.825	0.0954
Vinaginsenoside R11	0.688	0.8206	0.0935	0.1214	1.0098	0.0141	no	up	HMDB0040781	Lipids and lipid-like molecules	Prenol lipids	Triterpenoids	156398-70-8	751.468	2.386	2.344	2.326	2.261	2.18	2.209	2.206	2.354	2.383	2.315	2.282	2.227	2.147	2.048	2.273	0.07965	2.251	0.1195
Valyl-Threonine	0.7687	0.8751	0.0933	0.1749	0.9906	-0.0136	no	down	HMDB0029137	Organic acids and derivatives	Carboxylic acids and derivatives	Amino acids, peptides, and analogues	72636-02-3	219.134	2.79	2.74	2.741	2.819	3.293	3.13	3.158	2.91	2.928	2.936	2.891	3.072	3.095	3.036	2.953	0.2324	2.981	0.08386
L-Isoleucine	0.6355	0.7834	0.0933	0.1083	0.9971	-0.0042	no	down	PW_C000112;HMDB0000557;HMDB0000172	Organic acids and derivatives	Carboxylic acids and derivatives	Amino acids, peptides, and analogues	1509-34-8;73-32-5	132.103	3.726	3.781	3.743	3.815	3.842	3.795	3.749	3.79	3.777	3.731	3.745	3.79	3.859	3.838	3.779	0.04204	3.79	0.0462
Crustecdysone	0.5561	0.7219	0.0892	0.1018	1.0025	0.0036	no	up	HMDB0030180;HMDB0242587	Lipids and lipid-like molecules	Steroids and steroid derivatives	Bile acids, alcohols and derivatives	5289-74-7	463.302	4.436	4.489	4.424	4.446	4.42	4.396	4.358	4.434	4.434	4.409	4.441	4.398	4.403	4.375	4.424	0.04094	4.413	0.02385
3,4,5-trihydroxy-6-{[1-(4-methoxyphenyl)pentan-3-yl]oxy}oxane-2-carboxylic acid	0.743	0.859	0.0888	0.2606	1.0094	0.0135	no	up	-	-	-	-	-	388.196	2.278	2.228	2.199	2.355	2.69	2.35	2.465	2.406	2.31	2.314	2.32	2.43	2.336	2.292	2.366	0.1682	2.344	0.05281
Calystegine A6	0.8977	0.9509	0.0841	0.064	0.9975	-0.0036	no	down	HMDB0031345	Alkaloids and derivatives	Tropane alkaloids	Not Available	177794-04-6	160.095	2.856	2.826	2.817	2.85	2.762	2.683	2.58	2.896	2.851	2.817	2.825	2.753	2.682	2.6	2.768	0.1022	2.775	0.1035
Lucidenic acid M	0.7581	0.8691	0.0839	0.0744	0.9969	-0.0045	no	down	HMDB0035973	Phenylpropanoids and polyketides	Flavonoids	O-methylated flavonoids	110241-33-3	445.292	3.643	3.667	3.595	3.613	3.579	3.52	3.45	3.653	3.639	3.604	3.614	3.513	3.57	3.55	3.581	0.07455	3.592	0.05011
3'-Hydroxy-T2 Toxin	0.7968	0.8933	0.0829	0.1737	1.0308	0.0438	no	up	HMDB0036601	Lipids and lipid-like molecules	Prenol lipids	Sesquiterpenoids	84474-35-1	505.205	2.697	2.532	2.561	2.67	1.773	1.742	1.72	2.466	2.691	2.369	2.669	1.74	1.785	1.504	2.242	0.4689	2.175	0.4873
Narasin	0.9066	0.9548	0.0815	0.0878	0.9982	-0.0026	no	down	HMDB0030448	Lipids and lipid-like molecules	Prenol lipids	Terpene glycosides	55134-13-9	803.469	2.239	2.117	2.237	2.407	2.22	2.227	2.378	2.289	2.286	2.286	2.317	2.229	2.244	2.207	2.261	0.0996	2.265	0.03962
Ligustroside	0.9559	0.9802	0.0802	0.0406	0.9974	-0.0038	no	down	HMDB0034751	Lipids and lipid-like molecules	Prenol lipids	Terpene glycosides	35897-92-8	547.177	2.439	2.433	2.362	2.428	2.251	2.178	1.961	2.513	2.432	2.375	2.453	2.238	2.146	1.935	2.293	0.1776	2.299	0.2051
Neuromedin C 1-8	0.9455	0.9748	0.0793	0.1194	0.9877	-0.0179	no	down	HMDB0013019	Organic acids and derivatives	Carboxylic acids and derivatives	Amino acids, peptides, and analogues	157623-03-5	939.435	1.35	1.15	1.336	1.296	1.495	2.222	2.43	1.701	1.539	0.971	2.383	2.013	1.973	0.8387	1.611	0.5022	1.631	0.5635
Guanine	0.9108	0.9569	0.0792	0.0479	0.9972	-0.004	no	down	PW_C000086;HMDB0000132	Organoheterocyclic compounds	Imidazopyrimidines	Purines and purine derivatives	73-40-5	152.058	2.496	2.577	2.517	2.597	2.338	2.356	2.269	2.503	2.613	2.445	2.559	2.375	2.403	2.302	2.45	0.128	2.457	0.1086
5-Hydroxyindoleacetic acid	0.8699	0.9355	0.0771	0.2447	0.9937	-0.0091	no	down	HMDB0000763;PW_C000609	Organoheterocyclic compounds	Indoles and derivatives	Indolyl carboxylic acids and derivatives	54-16-0	192.066	2.778	2.837	2.783	2.8	2.235	2.672	2.531	2.733	2.833	2.671	2.882	2.47	2.612	2.55	2.662	0.2149	2.679	0.1488
3,4,5-trihydroxy-6-{[1-hydroxy-1-(7-methoxy-2-oxo-2H-chromen-8-yl)-3-methylbut-3-en-2-yl]oxy}oxane-2-carboxylic acid	0.9834	0.9919	0.077	0.3272	1.0057	0.0082	no	up	-	-	-	-	-	494.168	0.8595	0.8581	0.8362	0.8914	3.386	2.397	3.056	2.251	2.324	2.463	1.452	1.148	1.137	1.437	1.755	1.152	1.745	0.5793
5-(2'-Carboxyethyl)-4,6-Dihydroxypicolinate	0.6411	0.7875	0.0748	0.0975	1.0043	0.0062	no	up	HMDB0006794	Organoheterocyclic compounds	Pyridines and derivatives	Hydropyridines	-	245.078	2.826	2.892	2.837	2.877	2.817	2.757	2.737	2.861	2.817	2.809	2.834	2.776	2.776	2.788	2.821	0.05708	2.809	0.03167
Lansimide 3	0.9219	0.9611	0.0705	0.0489	0.9981	-0.0027	no	down	HMDB0029858	Organoheterocyclic compounds	Pyrrolidines	Phenylpyrrolidines	119518-25-1	294.151	3.705	3.723	3.687	3.689	3.644	3.592	3.399	3.766	3.742	3.71	3.711	3.608	3.536	3.412	3.634	0.1125	3.641	0.1293
3,4,5-trihydroxy-6-{[3,5,6-trihydroxy-2-(3-hydroxyphenyl)-8-[3,4,5-trihydroxy-6-(hydroxymethyl)oxan-2-yl]-3,4-dihydro-2H-1-benzopyran-7-yl]oxy}oxane-2-carboxylic acid	0.8781	0.9401	0.0679	0.0419	0.9986	-0.002	no	down	-	-	-	-	-	670.198	4.463	4.477	4.435	4.443	4.381	4.336	4.213	4.467	4.475	4.429	4.436	4.34	4.36	4.29	4.393	0.09297	4.399	0.0702
3,5-dihydroxy-7-{[3,4,5-trihydroxy-6-(hydroxymethyl)oxan-2-yl]oxy}-2-(3,4,5-trihydroxyphenyl)-4H-chromen-4-one	0.953	0.9794	0.0679	0.0539	0.9976	-0.0035	no	down	-	-	-	-	-	463.089	2.264	2.274	2.109	2.274	1.97	1.861	1.749	2.115	2.256	2.06	1.923	2.109	2.098	1.979	2.072	0.2157	2.077	0.1068
Ganoderic acid Mb	0.679	0.8136	0.066	0.0789	1.002	0.0029	no	up	HMDB0035336	Lipids and lipid-like molecules	Prenol lipids	Triterpenoids	-	595.365	4.608	4.669	4.608	4.618	4.576	4.553	4.52	4.607	4.624	4.579	4.604	4.56	4.565	4.549	4.593	0.0482	4.584	0.02822
Pirbuterol	0.6647	0.8038	0.0642	0.0931	1.0039	0.0056	no	up	HMDB0015407	Organoheterocyclic compounds	Pyridines and derivatives	Hydroxypyridines	38677-81-5	241.156	2.602	2.659	2.589	2.649	2.604	2.574	2.501	2.619	2.604	2.613	2.598	2.573	2.565	2.535	2.597	0.05227	2.587	0.03028
Dihydrothymine	0.7855	0.8859	0.0632	0.0984	1.0078	0.0112	no	up	HMDB0304210;PW_C000056;HMDB0000079	Organoheterocyclic compounds	Diazines	Pyrimidines and pyrimidine derivatives	696-04-8;19140-80-8	146.093	2.853	2.892	2.731	2.844	2.656	2.661	2.467	2.906	2.825	2.7	2.776	2.641	2.603	2.503	2.729	0.1495	2.708	0.1388
Glutaminylthreonine	0.7959	0.8928	0.0561	0.0811	1.0043	0.0062	no	up	HMDB0028807	Organic acids and derivatives	Carboxylic acids and derivatives	Amino acids, peptides, and analogues	74408-69-8	311.134	2.417	2.394	2.376	2.33	2.232	2.216	2.329	2.351	2.369	2.258	2.315	2.38	2.224	2.329	2.328	0.07791	2.318	0.05799
PG(18:2(9Z,12Z)/18:3(9Z,12Z,15Z))	0.7604	0.8705	0.0557	0.0681	1.0021	0.003	no	up	HMDB0010652;LMGP04010352	Lipids and lipid-like molecules	Glycerophospholipids	Glycerophosphoglycerols	-	733.474	3.839	3.902	3.847	3.844	3.79	3.752	3.72	3.823	3.85	3.81	3.828	3.76	3.777	3.788	3.813	0.06269	3.805	0.03167
PC(20:3(5Z,8Z,11Z)/0:0)	0.8082	0.9007	0.0557	0.0759	1.0029	0.0042	no	up	LMGP01050139;HMDB0010393	Lipids and lipid-like molecules	Glycerophospholipids	Glycerophosphocholines	1199257-41-4	546.354	4.106	4	4.213	4.159	4.018	4.185	4.262	4.04	4.011	4.097	4.119	4.232	4.195	4.166	4.135	0.0984	4.123	0.08066
(S1)-Methoxy-3-heptanethiol	0.9868	0.9934	0.0555	0.0654	1	0	no	no change	HMDB0032380	Organic oxygen compounds	Organooxygen compounds	Ethers	400052-49-5	204.141	2.132	2.103	2.01	1.911	2.121	2.083	1.995	2.082	2.025	2.113	2.051	2.038	1.918	2.132	2.051	0.08128	2.051	0.07046
Uric acid	0.8297	0.9147	0.0552	0.0606	0.9978	-0.0032	no	down	PW_C000195;HMDB0000289	Organoheterocyclic compounds	Imidazopyrimidines	Purines and purine derivatives	69-93-2	169.037	4.517	4.535	4.458	4.586	4.661	4.632	4.586	4.435	4.538	4.452	4.63	4.667	4.69	4.636	4.568	0.06956	4.578	0.1038
2,2-dichloro-1,1-ethanediol	0.8562	0.9269	0.0551	0.057	0.999	-0.0014	no	down	HMDB0062193	Organohalogen compounds	Halohydrins	Chlorohydrins	16086-14-9	171.993	4.044	4.061	4.004	4.051	4.025	3.944	3.999	4.04	4.058	4.003	4.021	3.995	4.04	3.995	4.018	0.04022	4.022	0.02511
(3beta,5alpha,9alpha,22E,24R)-5,9-Epidioxy-3-hydroxyergosta-7,22-dien-6-one	0.9259	0.9633	0.0534	0.1517	1.0103	0.0148	no	up	HMDB0032666	Lipids and lipid-like molecules	Prenol lipids	Sesquiterpenoids	211486-16-7	506.32	1.516	0.8289	1.479	1.233	1.535	1.433	1.608	1.22	1.277	1.35	0.8265	1.666	1.524	1.669	1.376	0.2684	1.362	0.2964
Notoginsenoside T2	0.8884	0.9455	0.0533	0.0329	0.9988	-0.0017	no	down	HMDB0039050	Lipids and lipid-like molecules	Prenol lipids	Triterpenoids	343962-54-9	705.404	4.1	4.145	4.07	4.087	4.042	3.988	3.933	4.102	4.112	4.065	4.094	4.015	4.03	3.981	4.052	0.07168	4.057	0.04949
DG(22:5(4Z,7Z,10Z,13Z,16Z)/20:2(11Z,14Z)/0:0)	0.9571	0.9807	0.0531	0.1325	1.0014	0.002	no	up	PW_C003769;HMDB0007718	Lipids and lipid-like molecules	Glycerolipids	Diradylglycerols	-	717.541	2.973	2.963	2.982	2.878	2.888	3.029	2.604	3.006	3.012	2.963	2.987	2.729	2.662	2.93	2.902	0.1419	2.898	0.1428
Lithocholate 3-O-glucuronide	0.742	0.8585	0.0529	0.0692	1.002	0.0029	no	up	HMDB0002513;LMST05010066;HMDB0254126	Lipids and lipid-like molecules	Steroids and steroid derivatives	Steroidal glycosides	75239-91-7	553.332	3.958	3.989	3.94	3.951	3.918	3.926	3.848	3.964	3.956	3.939	3.965	3.884	3.907	3.863	3.933	0.04406	3.925	0.04124
(N-acetylneuraminosyl(a2-6)lactosamine)	0.9966	0.9989	0.0483	0.0233	1	0	no	no change	HMDB0001081	Organic oxygen compounds	Organooxygen compounds	Carbohydrates and carbohydrate conjugates	64364-50-7	657.233	4.475	4.446	4.385	4.422	4.296	4.164	4.051	4.435	4.415	4.351	4.44	4.278	4.208	4.114	4.32	0.159	4.32	0.1253
Glucosyl passiflorate	0.8992	0.9513	0.0476	0.0383	0.9981	-0.0027	no	down	HMDB0038141	Lipids and lipid-like molecules	Prenol lipids	Terpene glycosides	1392-82-1	729.442	2.653	2.746	2.692	2.622	2.584	2.546	2.548	2.632	2.685	2.669	2.678	2.597	2.622	2.538	2.627	0.07489	2.632	0.05256
PE(14:1(9Z)/20:0)	0.8287	0.9142	0.0467	0.0812	0.9973	-0.0039	no	down	PW_C004914;LMGP02010440;HMDB0008866	Lipids and lipid-like molecules	Glycerophospholipids	Glycerophosphoethanolamines	-	750.56	3.447	3.509	3.351	3.363	3.298	3.281	3.259	3.451	3.469	3.372	3.315	3.284	3.321	3.365	3.359	0.09147	3.368	0.06971
Notoginsenoside T1	0.7828	0.8845	0.0461	0.0638	1.0026	0.0037	no	up	HMDB0039049	Lipids and lipid-like molecules	Prenol lipids	Triterpenoids	343962-53-8	675.402	3.45	3.494	3.435	3.451	3.391	3.347	3.303	3.441	3.457	3.412	3.443	3.345	3.362	3.35	3.41	0.06675	3.401	0.04823
2a-Hydroxygypsogenin 3-O-b-D-glucoside	0.9702	0.9855	0.0444	0.0178	0.9993	-0.001	no	down	HMDB0041132	Lipids and lipid-like molecules	Prenol lipids	Terpene glycosides	-	712.407	3.1	3.107	3.053	3.073	2.987	2.926	2.866	3.103	3.086	3.033	3.049	2.958	3.002	2.892	3.016	0.09264	3.018	0.07377
Hordenine	0.9653	0.9842	0.0444	0.0153	0.9988	-0.0017	no	down	HMDB0004366	Benzenoids	Benzene and substituted derivatives	Phenethylamines	539-15-1	166.122	2.608	2.64	2.579	2.563	2.467	2.452	2.243	2.627	2.621	2.527	2.535	2.486	2.437	2.338	2.507	0.1357	2.51	0.1018
PC(P-16:0/2:0)	0.9261	0.9634	0.0424	0.04	1.0011	0.0016	no	up	LMGP01030009	-	-	-	-	522.354	5.233	5.058	5.272	5.158	5.159	5.308	5.396	5.083	5.046	5.181	5.139	5.416	5.334	5.339	5.226	0.1119	5.22	0.1431
Calenduloside E	0.8588	0.9285	0.0395	0.0422	0.9991	-0.0013	no	down	HMDB0302778;LMPR0106150003;HMDB0040851	Lipids and lipid-like molecules	Prenol lipids	Terpene glycosides	26020-14-4	655.38	3.36	3.448	3.399	3.376	3.386	3.297	3.337	3.414	3.367	3.385	3.389	3.348	3.356	3.368	3.372	0.04799	3.375	0.02244
Withaperuvin G	0.9585	0.9813	0.0381	0.1841	0.9987	-0.0019	no	down	HMDB0033943	Lipids and lipid-like molecules	Steroids and steroid derivatives	Steroid lactones	-	467.244	2.284	2.239	2.18	2.238	2.458	2.245	2.335	2.399	2.416	2.304	2.204	2.361	2.183	2.131	2.283	0.09077	2.286	0.1133
Camelliasaponin B2	0.8599	0.929	0.0368	0.0673	1.0039	0.0056	no	up	HMDB0040751	Lipids and lipid-like molecules	Prenol lipids	Terpene glycosides	156317-50-9	1185.57	2.929	2.63	2.967	2.847	2.676	2.832	2.958	2.833	2.693	2.757	2.772	2.928	2.888	2.89	2.834	0.1348	2.823	0.0854
L-2-Amino-5-hydroxypentanoic acid	0.9832	0.9918	0.0368	0.2564	0.9963	-0.0053	no	down	HMDB0031658	Organic acids and derivatives	Carboxylic acids and derivatives	Amino acids, peptides, and analogues	-	116.072	1.075	1.166	1.203	0.9214	2.619	1.975	2.436	1.743	1.844	1.953	1.341	1.54	1.525	1.493	1.628	0.7019	1.634	0.2176
PE(22:6(4Z,7Z,10Z,13Z,16Z,19Z)/0:0)	0.9614	0.9826	0.0363	0.0425	1.001	0.0014	no	up	LMGP02050013;HMDB0011526	Lipids and lipid-like molecules	Glycerophospholipids	Glycerophosphoethanolamines	-	526.292	4.177	3.947	4.239	4.08	4.152	4.215	4.311	4.008	3.975	4.107	3.87	4.425	4.297	4.407	4.16	0.1185	4.156	0.2214
Ethyl salicylate	0.8394	0.9202	0.0349	0.0454	1.0016	0.0023	no	up	HMDB0029817	Benzenoids	Benzene and substituted derivatives	Benzoic acids and derivatives	118-61-6	167.071	3.148	3.199	3.109	3.132	3.106	3.093	3.032	3.16	3.146	3.113	3.134	3.091	3.074	3.065	3.117	0.05146	3.112	0.03663
Glucosyl (2E,6E,10x)-10,11-dihydroxy-2,6-farnesadienoate	0.7701	0.8759	0.0347	0.1187	1.0055	0.0079	no	up	HMDB0037823	Lipids and lipid-like molecules	Prenol lipids	Terpene glycosides	204927-92-4	455.222	3.184	3.202	3.156	3.23	3.155	3.042	2.939	3.199	3.164	3.151	3.204	3.107	3.055	2.911	3.13	0.1029	3.113	0.1032
DGDG(24:0/4:0)	0.9679	0.9846	0.034	0.0097	0.9994	-0.0009	no	down	-	-	-	-	-	859.534	3.643	3.635	3.625	3.607	3.575	3.529	3.455	3.63	3.645	3.597	3.627	3.544	3.54	3.496	3.581	0.06845	3.583	0.05642
Thromboxane B3	0.8093	0.9013	0.0336	0.06	1.0033	0.0048	no	up	HMDB0005099;LMFA03030006;LMFA03030016	Lipids and lipid-like molecules	Fatty Acyls	Eicosanoids	71953-80-5	391.207	2.753	2.785	2.728	2.737	2.679	2.609	2.583	2.759	2.715	2.654	2.762	2.669	2.636	2.618	2.696	0.07589	2.687	0.05831
2-[2-hydroxy-3-(3-hydroxyphenyl)propyl]benzene-1,3,5-triol	0.885	0.9433	0.0327	0.0465	0.9986	-0.002	no	down	-	-	-	-	-	259.094	2.787	2.829	2.747	2.776	2.744	2.759	2.657	2.821	2.793	2.76	2.784	2.737	2.718	2.713	2.757	0.05293	2.761	0.04065
Polyporusterone F	0.9364	0.9691	0.0326	0.0201	0.9994	-0.0009	no	down	HMDB0038499	Lipids and lipid-like molecules	Steroids and steroid derivatives	Bile acids, alcohols and derivatives	141360-93-2	485.319	3.596	3.637	3.579	3.591	3.556	3.517	3.444	3.606	3.603	3.571	3.595	3.5	3.555	3.507	3.56	0.0629	3.562	0.04431
Cynaropicrin	0.8498	0.9233	0.0325	0.0424	1.0023	0.0033	no	up	HMDB0036423	Lipids and lipid-like molecules	Prenol lipids	Terpene lactones	35730-78-0	311.129	2.587	2.648	2.57	2.609	2.558	2.53	2.537	2.663	2.655	2.566	2.576	2.479	2.539	2.522	2.577	0.04176	2.571	0.06764
(3S,5R,6R,6'S)-6,7-Didehydro-5,6-dihydro-3,5,6'-trihydroxy-13,14,20-trinor-3'-oxo-beta,epsilon-caroten-19',11'-olide 3-acetate	0.8894	0.946	0.0302	0.0907	0.998	-0.0029	no	down	HMDB0037793	Lipids and lipid-like molecules	Prenol lipids	Terpene lactones	256505-50-7	670.369	3.092	3.142	3.069	3.044	2.981	2.958	2.892	3.052	3.072	3.043	3.102	2.954	2.958	3.036	3.025	0.0861	3.031	0.05564
Josamycin	0.9991	0.9996	0.0298	0.012	1	0	no	no change	PW_C009693;HMDB0015418	Organic oxygen compounds	Organooxygen compounds	Carbohydrates and carbohydrate conjugates	16846-24-5	845.498	2.46	2.521	2.47	2.419	2.373	2.272	2.218	2.511	2.459	2.447	2.481	2.324	2.283	2.227	2.39	0.1105	2.39	0.1104
Pyrroline hydroxycarboxylic acid	0.9152	0.959	0.0292	0.0261	1.0009	0.0013	no	up	PW_C001057;HMDB0001369	Organic acids and derivatives	Carboxylic acids and derivatives	Amino acids, peptides, and analogues	22573-88-2	130.051	3.244	3.274	3.291	3.239	3.26	3.196	3.176	3.199	3.216	3.167	3.215	3.267	3.272	3.325	3.24	0.04102	3.237	0.05341
11-beta-Hydroxyandrosterone-3-glucuronide	0.9545	0.9795	0.0245	0.0174	1.0008	0.0012	no	up	LMST05010055;HMDB0010351;LMST05010030	Organoheterocyclic compounds	Indoles and derivatives	Hydroxyindoles	-	515.287	2.592	2.574	2.575	2.56	2.505	2.465	2.43	2.591	2.596	2.501	2.566	2.489	2.542	2.402	2.529	0.06257	2.527	0.069
1-O-Cinnamoyl-beta-D-gentiobiose	0.9793	0.9901	0.0244	0.0391	1.0004	0.0006	no	up	HMDB0030295	Phenylpropanoids and polyketides	Cinnamic acids and derivatives	Cinnamic acid esters	181373-65-9	455.151	2.377	2.427	2.341	2.358	2.281	2.194	2.165	2.412	2.352	2.348	2.312	2.278	2.249	2.184	2.306	0.0974	2.305	0.07527
(1alpha,3beta,20S,22R,24S,25S)-Pubescenin	0.9293	0.9656	0.0218	0.0347	0.9996	-0.0006	no	down	HMDB0030011	Lipids and lipid-like molecules	Prenol lipids	Sesquiterpenoids	100217-93-4	653.386	4.608	4.664	4.613	4.609	4.578	4.555	4.499	4.612	4.626	4.592	4.612	4.544	4.582	4.573	4.59	0.05211	4.592	0.02799
22-Deoxoisocucurbitacin D	0.8915	0.9474	0.0214	0.0389	1.0008	0.0012	no	up	HMDB0034704	Lipids and lipid-like molecules	Steroids and steroid derivatives	Cucurbitacins	15371-77-4	525.317	3.959	3.993	3.942	3.944	3.909	3.886	3.82	3.953	3.959	3.922	3.94	3.869	3.895	3.892	3.922	0.05647	3.919	0.03417
Triphenylphosphine Oxide	0.8767	0.9396	0.0205	0.0447	1.0025	0.0036	no	up	-	-	-	-	-	317.049	2.806	2.823	2.773	2.79	2.764	2.761	2.572	2.851	2.805	2.8	2.786	2.692	2.7	2.604	2.755	0.08406	2.748	0.08573
3,4,5-trihydroxy-6-{[3,5,7-trihydroxy-2-(3-hydroxyphenyl)-4-oxo-4H-chromen-6-yl]oxy}oxane-2-carboxylic acid	0.9163	0.9596	0.0205	0.0348	0.9973	-0.0039	no	down	-	-	-	-	-	511.107	1.922	1.929	1.911	1.751	1.903	1.758	1.724	1.982	1.978	1.857	1.796	1.826	1.677	1.822	1.843	0.09287	1.848	0.1066
(1R*,2R*,4R*,8S*)-p-Menthane-1,2,8,9-tetrol 9-glucoside	0.9907	0.9957	0.0179	0.0051	1	0	no	no change	HMDB0039976	Lipids and lipid-like molecules	Prenol lipids	Terpene glycosides	402593-84-4	367.196	3.584	3.603	3.562	3.57	3.52	3.495	3.445	3.579	3.589	3.542	3.556	3.507	3.526	3.478	3.54	0.0557	3.54	0.0393
Ouabain	0.9518	0.9785	0.0153	0.0234	0.9982	-0.0026	no	down	HMDB0031448;LMST01120022;HMDB0015224;HMDB0247956	Lipids and lipid-like molecules	Steroids and steroid derivatives	Steroid lactones	630-60-4	585.291	2.66	2.553	2.698	2.484	2.856	2.868	2.899	2.751	2.821	2.657	2.884	2.687	2.732	2.518	2.717	0.1633	2.722	0.1183
Crassostrea Secocarotenoid	0.8886	0.9456	0.0132	0.0267	1.0007	0.001	no	up	HMDB0037789	Lipids and lipid-like molecules	Prenol lipids	Triterpenoids	256505-51-8	639.406	4.554	4.608	4.538	4.556	4.52	4.493	4.454	4.558	4.562	4.536	4.545	4.508	4.512	4.483	4.532	0.04938	4.529	0.02893
Mozambioside	0.9706	0.9856	0.012	0.0607	1.0022	0.0032	no	up	HMDB0037002	Organoheterocyclic compounds	Naphthofurans	Not Available	70717-95-2	526.264	2.624	2.291	2.707	2.515	2.684	3.091	3.188	2.8	2.822	2.515	3.152	2.752	2.826	2.189	2.728	0.3143	2.722	0.2998
1-Acetoxy-2-hydroxy-5,12,15-heneicosatrien-4-one	0.9968	0.9989	0.0108	0.0418	1	0	no	no change	LMFA05000596;HMDB0035273	Lipids and lipid-like molecules	Fatty Acyls	Fatty alcohols	-	361.272	2.529	2.374	2.61	2.483	2.5	2.536	2.581	2.476	2.407	2.467	2.407	2.676	2.61	2.569	2.516	0.07654	2.516	0.1043
Isodesmosine	0.9116	0.9572	0.0107	0.0274	1.0007	0.001	no	up	HMDB0000739	Organic acids and derivatives	Carboxylic acids and derivatives	Tetracarboxylic acids and derivatives	991-01-5	509.284	2.929	2.951	2.901	2.896	2.91	2.878	2.795	2.939	2.922	2.912	2.901	2.884	2.859	2.825	2.894	0.04994	2.892	0.0391
Deoxycytidine	0.9693	0.9853	0.0093	0.0314	1.0005	0.0007	no	up	PW_C000008;HMDB0250725;HMDB0000014	Nucleosides, nucleotides, and analogues	Pyrimidine nucleosides	Pyrimidine 2''-deoxyribonucleosides	951-77-9	228.099	3.641	3.771	3.648	3.81	3.582	3.641	3.5	3.698	3.739	3.636	3.674	3.604	3.606	3.625	3.656	0.1058	3.654	0.05102
PS(14:1(9Z)/18:1(9Z))	0.8961	0.9502	0.009	0.0632	1.0032	0.0046	no	up	HMDB0012346;LMGP03010120;PW_C007876	Lipids and lipid-like molecules	Glycerophospholipids	Glycerophosphoserines	-	754.465	2.584	2.617	2.719	2.54	2.524	2.341	2.303	2.59	2.598	2.54	2.512	2.476	2.424	2.43	2.518	0.1485	2.51	0.07088
(+/-)-N,N-Dimethyl menthyl succinamide	0.9725	0.9865	0.0071	0.0629	0.9995	-0.0007	no	down	HMDB0032236	Hydrocarbons	Unsaturated hydrocarbons	Branched unsaturated hydrocarbons	544714-08-1	186.222	2.202	2.257	2.184	2.207	2.157	2.182	2.165	2.222	2.249	2.159	2.211	2.153	2.197	2.166	2.193	0.03351	2.194	0.03622
PC(20:5(5Z,8Z,11Z,14Z,17Z)/0:0)	0.9758	0.9885	0.0057	0.0426	1.0002	0.0003	no	up	LMGP01050050	-	-	-	-	542.322	4.275	4.257	4.327	4.333	4.308	4.326	4.459	4.322	4.248	4.243	4.277	4.437	4.395	4.354	4.326	0.06499	4.325	0.07438
PC(18:2(2E,4E)/0:0)	0.9888	0.9945	0.0054	0.0094	1	0	no	no change	LMGP01050034	-	-	-	-	520.338	5.702	5.648	5.763	5.752	5.716	5.781	5.833	5.673	5.681	5.693	5.709	5.789	5.826	5.821	5.742	0.05961	5.742	0.06789
1,2,3,4-Tetrahydroisoquinoline	0.968	0.9846	0.0039	0.0618	1.0008	0.0012	no	up	HMDB0012489	Organoheterocyclic compounds	Tetrahydroisoquinolines	Not Available	14099-81-1	156.077	2.432	2.461	2.415	2.429	2.287	2.328	2.206	2.399	2.404	2.321	2.358	2.353	2.365	2.348	2.366	0.09398	2.364	0.02909
Roxithromycin	0.9666	0.9843	0.0038	0.031	1.0019	0.0027	no	up	HMDB0014916;PW_C009245	Benzenoids	Benzene and substituted derivatives	Not Available	80214-83-1	869.553	2.232	2.167	2.374	2.276	2.159	1.946	1.967	2.228	2.368	2.175	2.328	1.718	2.094	2.178	2.16	0.1567	2.156	0.2148
Octadecylamine	0.9034	0.9533	0.0025	0.0387	1.0014	0.002	no	up	HMDB0029586	Organic nitrogen compounds	Organonitrogen compounds	Amines	124-30-1	270.315	4.492	4.469	4.461	4.472	4.396	4.337	4.226	4.496	4.442	4.425	4.463	4.352	4.356	4.278	4.408	0.09654	4.402	0.0762
(4R,5S,7R,11x)-11,12-Dihydroxy-1(10)-spirovetiven-2-one 12-glucoside	0.9088	0.9557	0.0015	0.0252	1.0011	0.0016	no	up	HMDB0030895	Lipids and lipid-like molecules	Prenol lipids	Terpene glycosides	62574-29-2	397.226	2.851	2.842	2.799	2.819	2.767	2.762	2.764	2.847	2.825	2.782	2.816	2.804	2.769	2.747	2.801	0.03768	2.798	0.03464
Ginsenoside Rh5	0.9113	0.9571	0.0004	0.0247	1.0007	0.001	no	up	HMDB0038016	Lipids and lipid-like molecules	Prenol lipids	Terpene glycosides	340270-88-4	691.422	4.086	4.139	4.065	4.089	4.047	4.019	3.984	4.096	4.091	4.069	4.087	4.051	4.036	3.98	4.061	0.05052	4.058	0.04107
8-Isoprostane	0.9631	0.9829	0.0002	0.0197	1.0005	0.0007	no	up	HMDB0005083;PW_C002163;HMDB0004659	Lipids and lipid-like molecules	Fatty Acyls	Eicosanoids	155976-51-5;27415-26-5	298.346	4.259	4.305	4.221	4.231	4.211	4.214	4.131	4.284	4.267	4.227	4.233	4.198	4.209	4.146	4.225	0.05291	4.223	0.04553

## Sheet: day0 vs day21
Metabolite	P_value	FDR	VIP_pred_OPLS-DA	VIP_PLS-DA	FC(week_3/week_0)	Log2FC(week_3/week_0)	Significant	Regulate	Library ID	HMDB Superclass	HMDB Class	HMDB Subclass	CAS ID	M/Z	BA_3_1	BA_3_2	BA_3_3	BA_3_4	BA_3_5	BA_3_6	BA_3_7	BA_0_1	BA_0_2	BA_0_3	BA_0_4	BA_0_5	BA_0_6	BA_0_7	week_3_mean	week_3_SD	week_0_mean	week_0_SD
1alpha,3beta,22R-Trihydroxyergosta-5,24E-dien-26-oic acid 3-O-b-D-glucoside 26-O-[b-D-glucosyl-(1->2)-6-acetyl-b-D-glucosyl] ester	4.395e-07	6.32e-06	2.6359	2.6383	2.5266	1.3372	yes	up	HMDB0040400	Lipids and lipid-like molecules	Prenol lipids	Monoterpenoids	155510-74-0	1052.5	3.241	2.949	2.715	2.822	3.906	3.526	3.818	1.182	1.642	1.393	1.57	1.15	1.106	1.049	3.282	0.4798	1.299	0.2365
Quercetin 3-(glucosyl-(1->4)-rhamnoside) 7-rutinoside	0.0002272	0.001028	2.4101	2.3791	0.371	-1.4305	yes	down	HMDB0032009	Lipids and lipid-like molecules	Prenol lipids	Diterpenoids	187410-77-1	919.267	0.1399	1.157	1.11	0.1273	2.15	1.299	1.551	3.321	3.496	3.64	2.285	2.382	2.768	2.41	1.076	0.7318	2.9	0.575
Diisodityrosine	9.124e-09	2.878e-07	2.4051	2.3781	0.4546	-1.1373	yes	down	HMDB0029798	Organic acids and derivatives	Carboxylic acids and derivatives	Amino acids, peptides, and analogues	175889-19-7	683.232	1.309	1.525	1.239	1.228	1.285	1.355	1.199	2.909	2.791	3.071	2.283	3.05	2.996	3.009	1.306	0.11	2.873	0.2768
Capsianoside VI	4.104e-05	0.0002473	2.3153	2.2524	0.4419	-1.1782	yes	down	HMDB0039165	Lipids and lipid-like molecules	Prenol lipids	Terpene glycosides	-	905.48	1.209	1.178	1.175	1.164	1.172	1.584	1.136	2.711	2.937	3.137	1.388	3.19	3.034	3.108	1.231	0.1569	2.786	0.6368
Congmunoside XIV	0.0003606	0.001526	2.2816	2.3107	3.6637	1.8733	yes	up	HMDB0039418	Lipids and lipid-like molecules	Prenol lipids	Terpene glycosides	329969-14-4	1183.56	2.566	1.819	1.213	1.369	3.455	3.094	3.356	0.7026	0.6992	0.6582	0.6737	0.6413	0.6382	0.5913	2.41	0.9438	0.6578	0.03883
Digitoxigenin 3-[glucosyl-(1->6)-glucosyl-(1->4)-2,6-dideoxyribohexoside]	5.926e-08	1.275e-06	2.2573	2.2376	0.3598	-1.4747	yes	down	HMDB0034321	Lipids and lipid-like molecules	Steroids and steroid derivatives	Steroid lactones	220710-06-5	829.422	0.6782	0.853	0.7623	0.641	0.6471	1.319	0.6178	2.193	2.219	2.044	1.862	2.445	2.363	2.211	0.7884	0.2482	2.191	0.1938
Centellasaponin B	2.347e-08	6.214e-07	2.2559	2.2467	0.3925	-1.3492	yes	down	HMDB0040123	Lipids and lipid-like molecules	Prenol lipids	Terpene glycosides	386223-75-2	846.488	1.39	0.7694	0.7672	0.7572	1.176	0.7625	0.7323	2.32	2.292	2.259	2.104	2.506	2.341	2.372	0.9078	0.264	2.313	0.1213
Loquatifolin A	3.412e-06	3.302e-05	2.2148	2.2129	1.8549	0.8913	yes	up	HMDB0030434	Organic oxygen compounds	Organooxygen compounds	Carbohydrates and carbohydrate conjugates	116174-69-7	840.464	3.168	3.13	3.267	2.479	3.278	3.1	3.33	2.385	1.736	1.413	1.511	1.392	1.388	1.901	3.107	0.2897	1.675	0.3691
Lucyoside K	3.075e-06	3.029e-05	2.176	2.1928	0.5325	-0.9091	yes	down	HMDB0041353	Lipids and lipid-like molecules	Prenol lipids	Terpene glycosides	32448-19-4	671.352	1.774	2.02	1.924	2.076	1.146	1.145	1.111	3.103	2.96	3.101	3.085	2.979	2.881	2.911	1.599	0.4455	3.003	0.09335
PS(15:0/20:3(5Z,8Z,11Z))	1.94e-08	5.332e-07	2.172	2.1742	2.2644	1.1791	yes	up	PW_C060727;HMDB0112329	Lipids and lipid-like molecules	Glycerophospholipids	Glycerophosphoserines	-	754.497	2.163	2.21	2.083	2.178	2.743	2.447	2.662	1.092	1.088	1.041	1.059	1.021	1.018	0.962	2.355	0.2633	1.04	0.04541
Corchorusoside C	7.727e-05	0.000416	2.1688	2.111	0.472	-1.0831	yes	down	HMDB0033039	Lipids and lipid-like molecules	Steroids and steroid derivatives	Steroid lactones	210637-17-5	647.346	1.264	1.233	1.23	1.219	1.226	1.322	1.19	2.615	2.6	2.914	1.271	3.013	2.939	3.05	1.241	0.042	2.629	0.6254
Corchorusoside A	2.216e-07	3.691e-06	2.1463	2.1577	0.5045	-0.9871	yes	down	HMDB0032823	Lipids and lipid-like molecules	Steroids and steroid derivatives	Steroid lactones	210637-15-3	731.381	1.208	1.661	1.175	1.872	1.171	1.17	1.136	2.535	2.421	2.614	2.67	2.874	2.751	2.757	1.342	0.2971	2.66	0.152
Majonoside R2	5.095e-05	0.0002969	2.0827	2.0963	0.5528	-0.8552	yes	down	HMDB0040418	Lipids and lipid-like molecules	Prenol lipids	Terpene glycosides	81534-63-6	825.44	1.41	2.228	2.104	2.393	1.213	1.211	1.177	2.967	2.866	3.019	2.717	3.421	3.074	3.157	1.676	0.5404	3.032	0.2235
(3a,5b,7a,12a)-24-[(carboxymethyl)amino]-1,12-dihydroxy-24-oxocholan-3-yl-b-D-Glucopyranosiduronic acid	4.957e-05	0.0002893	2.0683	2.0762	0.4649	-1.105	yes	down	HMDB0002472	Organic nitrogen compounds	Organonitrogen compounds	Oximes	99794-78-2	705.357	0.7347	0.8952	0.7535	0.9145	1.807	1.905	0.9985	2.256	2.555	2.204	2.648	2.639	2.83	2.096	1.144	0.4958	2.461	0.2746
Withaperuvin B	9.228e-07	1.137e-05	2.067	2.0682	2.2414	1.1644	yes	up	LMST01160021;HMDB0034191	Lipids and lipid-like molecules	Steroids and steroid derivatives	Steroid lactones	81644-35-1	543.252	2.343	2.394	2.445	2.436	2.032	2.126	1.678	1.277	1.229	1.073	0.8079	0.7906	0.7697	0.9488	2.208	0.2828	0.9851	0.2119
Neogitogenin 3-[glucosyl-(1->2)-glucosyl-(1->4)-galactoside]	6.245e-06	5.404e-05	2.0243	1.9908	1.797	0.8456	yes	up	HMDB0041134	Phenylpropanoids and polyketides	Cinnamic acids and derivatives	Hydroxycinnamic acids and derivatives	-	941.475	2.817	2.789	2.816	2.769	2.631	2.514	2.132	1.615	1.805	1.167	1.768	1.693	1.143	1.086	2.638	0.2501	1.468	0.3208
Capsianoside I	1.492e-08	4.291e-07	2.0071	1.9955	0.4548	-1.1367	yes	down	HMDB0002318	Lipids and lipid-like molecules	Fatty Acyls	Fatty acyl glycosides	121924-04-7	702.372	0.9408	1.268	0.8605	0.8501	0.8569	0.8556	0.8241	2.062	1.835	2.227	1.81	2.152	2.054	2.059	0.9223	0.1567	2.028	0.1539
Hydroxyisovaleroyl carnitine	6.221e-05	0.0003503	1.974	1.9405	0.4481	-1.1581	yes	down	LMFA07070073;HMDB0062555	Lipids and lipid-like molecules	Fatty Acyls	Fatty acid esters	-	226.144	1.164	1.058	0.7456	1.273	0.6154	0.8081	0.9582	2.089	2.142	1.978	1.188	2.433	2.406	2.544	0.946	0.2364	2.111	0.4564
Thiamine pyrophosphate	7.395e-06	6.172e-05	1.9699	1.9562	2.2657	1.18	yes	up	HMDB0001372	Organoheterocyclic compounds	Diazines	Pyrimidines and pyrimidine derivatives	136-09-4	425.045	1.718	1.941	1.744	1.685	2.468	2.358	2.267	1.085	0.6527	0.7962	1.156	0.8914	0.5936	1.085	2.026	0.3319	0.8942	0.2234
Isoleucyl-Arginine	1.945e-08	5.333e-07	1.9618	1.9609	2.8836	1.5279	yes	up	HMDB0028901	Organic acids and derivatives	Carboxylic acids and derivatives	Amino acids, peptides, and analogues	-	270.193	1.479	1.744	1.555	1.464	1.809	1.738	1.672	0.9426	0.5486	0.512	0.5258	0.4971	0.4944	0.4532	1.637	0.1381	0.5677	0.1679
Lucidenic acid D2	2.346e-06	2.432e-05	1.9238	1.9201	0.6063	-0.7219	yes	down	HMDB0036435	Lipids and lipid-like molecules	Prenol lipids	Monoterpenoids	98665-16-8	547.288	1.949	1.886	1.901	1.738	1.181	1.701	1.186	2.737	2.599	2.833	2.658	2.752	2.718	2.745	1.649	0.3302	2.72	0.0743
Tragopogonsaponin M	4.834e-05	0.0002829	1.8999	1.8715	1.6046	0.6822	yes	up	HMDB0037929	Lipids and lipid-like molecules	Prenol lipids	Triterpenoids	-	977.538	2.703	2.745	2.602	2.613	3.174	3.065	3.121	2.071	1.991	1.532	2.186	1.828	1.04	1.836	2.861	0.2497	1.783	0.3891
6-{5-[3-(2,4-dihydroxyphenyl)oxiran-2-yl]-3-hydroxy-2-(3-methylbut-2-en-1-yl)phenoxy}-3,4,5-trihydroxyoxane-2-carboxylic acid	0.0004534	0.001847	1.8746	1.8428	2.1515	1.1053	yes	up	-	-	-	-	-	469.145	2.286	2.255	2.281	2.288	2.071	2.025	1.543	1.401	1.737	0.6657	1.445	0.3528	0.9363	0.3173	2.107	0.2719	0.9793	0.5628
(3b,9R)-5-Megastigmene-3,9-diol 9-[apiosyl-(1->6)-glucoside]	3.041e-07	4.709e-06	1.8508	1.8332	0.5005	-0.9986	yes	down	LMFA13010056;HMDB0038327	Lipids and lipid-like molecules	Fatty Acyls	Fatty acyl glycosides	347852-04-4	507.276	0.952	0.9229	0.9206	0.91	1.128	0.9156	0.9498	1.897	1.826	1.872	1.501	2.288	1.981	2.017	0.957	0.07732	1.912	0.2365
1-Oleoylglycerophosphoserine	0.001406	0.004951	1.8398	1.8335	0.462	-1.114	yes	down	HMDB0061694	Lipids and lipid-like molecules	Glycerophospholipids	Glycerophosphoserines	-	565.325	1.302	0.4309	0.4292	0.4217	1.82	1.212	1.408	2.628	2.591	2.425	2.514	1.715	1.891	1.429	1.003	0.5713	2.171	0.4837
25-O-Desacetyl rifabutin	1.861e-08	5.153e-07	1.8364	1.8325	0.6733	-0.5707	yes	down	HMDB0060732	Organoheterocyclic compounds	Naphthofurans	Not Available	-	822.429	1.885	2.239	1.85	1.985	1.846	1.844	1.808	2.758	2.804	2.913	2.686	3.027	2.92	2.887	1.923	0.1506	2.856	0.1144
S-(PGA2)-glutathione	6.147e-09	2.152e-07	1.8324	1.8221	1.3579	0.4414	yes	up	HMDB0013062	Organic acids and derivatives	Carboxylic acids and derivatives	Amino acids, peptides, and analogues	-	659.336	3.513	3.41	3.474	3.533	3.58	3.506	3.365	2.649	2.727	2.565	2.743	2.489	2.449	2.334	3.483	0.07373	2.565	0.1515
({6-[2-(3,4-dihydroxyphenyl)-3,5,7-trihydroxy-3,4-dihydro-2H-1-benzopyran-6-yl]-3,4,5-trihydroxyoxan-2-yl}methoxy)sulfonic acid	0.0004223	0.001738	1.8316	1.8058	0.6583	-0.6032	yes	down	-	-	-	-	-	574.122	1.545	1.513	1.51	2.264	2.721	2.495	2.438	3.364	3.421	3.469	2.884	2.916	3.015	2.932	2.069	0.5286	3.143	0.2622
(1S,16R)-5,6,7,11-tetrahydroxy-8,8,10,12,16-pentamethyl-3-[1-(2-methyl-1,3-thiazol-4-yl)prop-1-en-2-yl]-17-oxa-4-azabicyclo[14.1.0]heptadec-4-en-9-one	7.282e-06	6.11e-05	1.8203	1.7813	0.5891	-0.7634	yes	down	-	-	-	-	-	564.307	1.341	1.31	1.307	1.296	1.371	1.53	1.267	2.208	2.21	2.398	1.631	2.538	2.511	2.501	1.346	0.08775	2.285	0.3198
Tryptophyl-Proline	1.319e-06	1.516e-05	1.7978	1.7969	0.5498	-0.863	yes	down	HMDB0029091	Organic acids and derivatives	Carboxylic acids and derivatives	Amino acids, peptides, and analogues	-	340.103	1.4	1.222	0.9808	1.445	0.9771	0.9757	0.9677	2.157	2.23	2.092	2.052	1.689	2.168	2.105	1.138	0.2144	2.07	0.178
3,4,5-trihydroxy-6-{[(16R)-5,6,7-trihydroxy-8,8,10,12,16-pentamethyl-3-[1-(2-methyl-1,3-thiazol-4-yl)prop-1-en-2-yl]-9-oxo-17-oxa-4-azabicyclo[14.1.0]heptadec-4-en-11-yl]oxy}oxane-2-carboxylic acid	0.0001403	0.0006875	1.7916	1.7772	2.4171	1.2733	yes	up	-	-	-	-	-	663.296	1.238	1.471	1.608	1.281	2.114	2.088	2.089	0.7226	0.6267	0.5876	1.316	0.5716	0.5687	0.5243	1.698	0.3923	0.7025	0.2777
Blasticidin S	0.002253	0.007421	1.7867	1.7694	0.5904	-0.7602	yes	down	HMDB0030452	Organic acids and derivatives	Carboxylic acids and derivatives	Amino acids, peptides, and analogues	2079-00-7	387.191	1.11	1.05	0.7152	1.156	2.364	2.404	2.423	2.834	2.697	2.797	2.649	2.574	2.75	2.703	1.603	0.7561	2.715	0.08834
Perulactone B	6.613e-06	5.669e-05	1.7788	1.786	1.4804	0.566	yes	up	HMDB0030119	Lipids and lipid-like molecules	Steroids and steroid derivatives	Bile acids, alcohols and derivatives	85643-90-9	527.24	2.756	2.584	2.667	2.685	3.364	3.132	3.152	2.092	2.146	1.867	1.895	2.044	1.822	1.879	2.906	0.3038	1.963	0.1275
Epijasminoside A	0.0003188	0.001376	1.77	1.7295	0.5213	-0.9398	yes	down	HMDB0033111	Organic oxygen compounds	Organooxygen compounds	Carbohydrates and carbohydrate conjugates	189148-81-0	372.199	1.336	0.8543	0.8005	0.5978	1.673	1.161	1.037	2.298	2.372	2.588	1.582	1.909	1.76	1.806	1.066	0.3618	2.045	0.3735
3,4,5-trihydroxy-6-{[2-(4-hydroxyphenyl)-7-methoxy-4-oxo-8-(3,4,5-trihydroxyoxan-2-yl)-4H-chromen-5-yl]oxy}oxane-2-carboxylic acid	8.306e-06	6.735e-05	1.7675	1.75	0.6079	-0.7181	yes	down	-	-	-	-	-	610.171	1.239	1.208	1.206	1.194	1.89	1.66	1.447	2.408	2.498	2.562	2.147	2.206	2.193	2.175	1.406	0.2747	2.313	0.1722
(3b,5b,22a,25R)-Furostane-22-methoxy-3,26-diol 3-[glucosyl-(1->2)-glucoside] 26-glucoside	0.0004474	0.001826	1.7645	1.7659	1.8099	0.8559	yes	up	HMDB0034375	Lipids and lipid-like molecules	Steroids and steroid derivatives	Steroidal glycosides	244779-38-2	957.5	1.895	2.054	1.717	1.881	2.875	2.805	2.834	1.154	1.387	1.114	1.614	1.507	1.078	1.022	2.295	0.5181	1.268	0.2325
Lucidenic acid C	5.455e-07	7.494e-06	1.7321	1.7343	1.6171	0.6934	yes	up	HMDB0037609	Lipids and lipid-like molecules	Prenol lipids	Triterpenoids	95311-96-9	459.278	2.086	2.2	2.14	2.273	2.471	2.44	2.149	1.351	1.526	1.689	1.38	1.337	1.099	1.363	2.251	0.1513	1.392	0.1816
2-{4,6-dihydroxy-2-methoxy-3-[3-methyl-4-(sulfooxy)but-2-en-1-yl]phenyl}acetic acid	0.00195	0.006551	1.7279	1.7134	0.7119	-0.4903	yes	down	-	-	-	-	-	395.099	1.887	1.933	1.916	2.322	3.226	3.25	3.332	3.7	3.513	3.653	3.507	3.467	3.659	3.595	2.552	0.687	3.585	0.09019
Dopamine	0.002097	0.006981	1.7268	1.7538	0.4657	-1.1025	yes	down	HMDB0000073;PW_C000052	Benzenoids	Phenols	Benzenediols	62-31-7;51-61-6	118.066	1.638	1.784	1.116	1.388	0.6655	0.0196	0.0905	2.217	2.28	2.201	2.066	1.863	2.062	1.707	0.9574	0.7156	2.056	0.2066
Tuberoside C (Allium tuberosum)	0.000763	0.00291	1.6847	1.6921	0.6932	-0.5287	yes	down	HMDB0035483	Lipids and lipid-like molecules	Prenol lipids	Terpene glycosides	259810-68-9	1128.56	2.328	2.701	2.901	2.323	1.268	1.994	1.808	3.141	3.002	3.058	2.983	3.303	3.283	3.333	2.189	0.5535	3.158	0.1485
Ceanothine E	1.662e-05	0.0001188	1.6652	1.6873	1.6643	0.7349	yes	up	HMDB0029342	Organic acids and derivatives	Carboxylic acids and derivatives	Amino acids, peptides, and analogues	23926-98-9	533.288	1.875	2.033	2.016	1.869	2.514	2.348	2.373	1.398	1.413	1.522	1.118	0.9606	1.413	1.207	2.147	0.2606	1.29	0.2002
(R)-2,5,11-Bisabolatriene	8.555e-06	6.886e-05	1.649	1.6351	1.4774	0.5631	yes	up	HMDB0036200	Lipids and lipid-like molecules	Prenol lipids	Sesquiterpenoids	28976-67-2	227.176	2.53	2.599	2.38	2.589	2.565	2.105	2.413	1.589	1.925	1.522	1.771	1.621	1.9	1.294	2.454	0.1764	1.661	0.2236
Physalolactone C	2.479e-07	4.025e-06	1.6427	1.6184	0.6664	-0.5855	yes	down	LMST01160014;HMDB0030142	Lipids and lipid-like molecules	Steroids and steroid derivatives	Steroid lactones	92594-02-0	562.259	1.724	1.379	1.448	1.521	1.193	1.557	1.567	2.205	2.249	2.238	2.076	2.347	2.307	2.164	1.484	0.1673	2.227	0.08991
N-lactoyl-Tryptophan	1.543e-05	0.0001115	1.6414	1.6564	0.7126	-0.4888	yes	down	HMDB0062178	Organic acids and derivatives	Carboxylic acids and derivatives	Amino acids, peptides, and analogues	-	277.117	2.108	2.428	2.147	2.374	1.652	1.817	1.778	3.006	2.884	2.879	2.904	2.837	2.728	2.828	2.043	0.3019	2.867	0.08461
Notoginsenoside M	1.031e-09	6.464e-08	1.6328	1.6232	1.2436	0.3145	yes	up	HMDB0039944	Lipids and lipid-like molecules	Prenol lipids	Terpene glycosides	394246-74-3	1001.52	3.657	3.695	3.667	3.733	3.82	3.776	3.489	3.005	2.987	2.944	3.002	2.971	2.892	2.975	3.691	0.1065	2.968	0.03943
Sphingosine	2.897e-05	0.0001849	1.615	1.6341	0.5857	-0.7718	yes	down	HMDB0000252	Organic nitrogen compounds	Organonitrogen compounds	Oximes	123-78-4	299.282	1.491	1.338	1.315	1.421	0.8335	0.8322	0.801	2.072	1.815	1.951	2.11	1.976	1.813	1.984	1.148	0.3098	1.96	0.1145
Periandrin V	0.0004025	0.001668	1.6087	1.6404	1.8724	0.9049	yes	up	HMDB0039591	Lipids and lipid-like molecules	Prenol lipids	Terpene glycosides	-	743.407	1.589	1.872	1.882	1.441	2.341	2.232	2.002	1.02	1.493	1.533	0.7436	0.7099	0.9761	0.6575	1.908	0.3224	1.019	0.3634
PS(22:5(4Z,7Z,10Z,13Z,16Z)/22:5(7Z,10Z,13Z,16Z,19Z))	0.0005032	0.002024	1.6073	1.5948	0.6863	-0.5431	yes	down	PW_C061272;HMDB0112836	Lipids and lipid-like molecules	Glycerophospholipids	Glycerophosphoserines	-	922.503	2.409	2.27	2.181	1.519	1.522	1.548	1.447	2.743	2.629	2.794	2.225	2.83	2.76	2.809	1.842	0.4221	2.684	0.2129
Homoyessotoxin	0.0005503	0.002184	1.6055	1.6178	0.6873	-0.541	yes	down	HMDB0036615	Phenylpropanoids and polyketides	Ciguatera toxins	Not Available	196309-94-1	1189.52	1.974	2.411	2.589	2.015	1.209	1.708	1.54	2.788	2.607	2.737	2.718	2.908	2.884	2.92	1.921	0.4821	2.795	0.1163
Fludrocortisone	1.043e-06	1.25e-05	1.5963	1.5886	1.5538	0.6358	yes	up	LMST02030103;HMDB0014825	Lipids and lipid-like molecules	Steroids and steroid derivatives	Hydroxysteroids	127-31-1	413.235	2.063	1.999	1.901	1.988	2.182	2.086	2.041	1.635	1.445	1.173	1.393	1.29	1.149	1.091	2.037	0.08825	1.311	0.1932
Lucidenic acid E2	1.443e-07	2.626e-06	1.5835	1.5927	1.4628	0.5487	yes	up	HMDB0036434	Lipids and lipid-like molecules	Prenol lipids	Triterpenoids	98665-17-9	558.303	2.189	2.227	2.201	2.305	2.399	2.336	2.165	1.565	1.664	1.817	1.469	1.472	1.379	1.451	2.26	0.08723	1.545	0.1505
6-{[6-(3,4-dihydroxy-6-methyl-5-oxooxan-2-yl)-5-hydroxy-2-(3-methoxyphenyl)-4-oxo-4H-chromen-7-yl]oxy}-3,4,5-trihydroxyoxane-2-carboxylic acid	7.707e-07	9.846e-06	1.5782	1.5804	1.7075	0.7719	yes	up	-	-	-	-	-	627.133	1.576	1.722	1.488	1.605	1.933	1.73	2.042	1.064	1.06	1.013	1.03	0.993	0.9894	0.9342	1.728	0.1985	1.012	0.04509
Ile Asp Trp Asp	0.0009198	0.003426	1.5558	1.546	1.4354	0.5215	yes	up	-	-	-	-	-	548.233	2.337	2.371	2.385	2.286	3.274	2.938	3.078	1.929	2.022	1.302	2.111	1.918	1.874	1.851	2.667	0.415	1.858	0.261
15-Hydroxyleptocarpin	2.109e-06	2.223e-05	1.5552	1.5387	1.2864	0.3633	yes	up	HMDB0036694	Lipids and lipid-like molecules	Prenol lipids	Terpene lactones	121541-07-9	442.184	3.2	3.155	3.176	3.252	3.011	3.019	2.757	2.469	2.602	2.305	2.451	2.428	2.202	2.311	3.081	0.1689	2.395	0.1323
Rutarin	0.0001214	0.0006092	1.5393	1.4901	0.6631	-0.5927	yes	down	HMDB0030884	Phenylpropanoids and polyketides	Coumarins and derivatives	Coumarin glycosides	20320-81-4	488.154	1.415	1.384	1.381	1.37	1.377	1.376	1.34	2.068	2.317	2.426	1.423	2.073	2.275	1.962	1.378	0.02201	2.078	0.3318
Arg Ile Ile	5.017e-09	1.869e-07	1.5325	1.5272	1.2323	0.3014	yes	up	-	-	-	-	-	383.276	3.368	3.402	3.384	3.422	3.553	3.516	3.299	2.837	2.787	2.845	2.859	2.653	2.73	2.725	3.421	0.08726	2.776	0.07672
Hydratopyrrhoxanthinol	0.001408	0.004955	1.5271	1.5296	1.8136	0.8589	yes	up	HMDB0036842	Lipids and lipid-like molecules	Prenol lipids	Terpene lactones	120416-68-4	627.304	1.253	1.655	1.81	1.401	2.237	2.066	2.263	0.6391	0.6724	0.8714	1.329	1.199	1.484	0.7978	1.812	0.399	0.9991	0.336
P-Coumaroyl 3-hydroxytyrosine	0.0004524	0.001844	1.5184	1.505	1.7798	0.8317	yes	up	HMDB0029296	Organic acids and derivatives	Carboxylic acids and derivatives	Amino acids, peptides, and analogues	77201-64-0	385.136	2.036	1.917	1.897	1.947	1.699	1.547	0.8652	0.9726	1.116	0.9227	0.9403	0.9914	0.9002	0.8465	1.701	0.4042	0.9557	0.08534
(2E)-3-phenyl-1-{2,4,6-trihydroxy-3-[(2Z)-4-hydroxy-3-(4-methylpent-3-en-1-yl)but-2-en-1-yl]phenyl}prop-2-en-1-one	0.002814	0.009056	1.5162	1.5206	0.6249	-0.6783	yes	down	-	-	-	-	-	450.225	2.216	1.832	1.574	1.062	1.069	1.068	1.034	2.589	2.495	2.508	2.364	2.339	1.689	1.786	1.408	0.4742	2.253	0.3635
Blumenol C glucoside	2.341e-05	0.0001562	1.5147	1.5077	0.7519	-0.4114	yes	down	HMDB0040668	Lipids and lipid-like molecules	Fatty Acyls	Fatty acyl glycosides	62512-23-6	337.201	2.165	2.177	2.173	2.216	1.985	1.945	1.937	2.73	3.047	2.639	2.341	2.869	2.756	3.03	2.085	0.1234	2.773	0.2441
Niveusin C	1.964e-10	2.202e-08	1.5101	1.509	1.2693	0.344	yes	up	HMDB0034474	Lipids and lipid-like molecules	Prenol lipids	Terpene lactones	75680-27-2	442.184	2.934	2.966	2.951	2.974	2.918	2.932	2.811	2.401	2.363	2.307	2.246	2.316	2.211	2.299	2.927	0.05466	2.306	0.06451
5-Methyltetrahydropteroyltri-L-glutamate	0.0001181	0.0005954	1.502	1.5268	0.6676	-0.5829	yes	down	HMDB0012177	Organoheterocyclic compounds	Pteridines and derivatives	Pterins and derivatives	133321-34-3	718.274	1.593	1.899	1.876	1.537	1.258	1.016	1.167	2.22	2.214	2.207	2.249	2.275	2.101	2.235	1.478	0.3443	2.214	0.05516
Voriconazole	0.0004106	0.001698	1.495	1.5133	0.735	-0.4442	yes	down	HMDB0014720	Benzenoids	Benzene and substituted derivatives	Phenylpropanes	137234-62-9	350.124	2.47	2.474	2.233	2.265	1.632	2.109	1.499	2.978	2.877	2.565	2.86	2.997	2.798	2.897	2.097	0.3878	2.853	0.1442
(1R,16Z,24E,26E,28Z)-1,18-dihydroxy-12-[1-(4-hydroxy-3-methoxycyclohexyl)propan-2-yl]-19,30-dimethoxy-15,17,21,29,35-pentamethyl-23-methylidene-11,36-dioxa-4-azatricyclo[30.3.1.0?,?]hexatriaconta-16,24,26,28-tetraene-2,3,10,14,20-pentone	8.168e-05	0.0004349	1.484	1.4969	0.7811	-0.3564	yes	down	-	-	-	-	-	950.499	2.649	2.871	2.577	2.815	2.186	2.184	2.148	3.168	3.159	3.195	3.102	3.279	3.196	3.219	2.49	0.3127	3.188	0.05471
Pectenotoxin 1	0.0001341	0.0006627	1.4796	1.4669	0.6697	-0.5784	yes	down	HMDB0033490	Phenylpropanoids and polyketides	Macrolides and analogues	Pectenotoxins and derivatives	97564-90-4	839.453	1.798	1.062	1.265	1.354	1.059	1.653	1.489	2.203	2.13	1.86	2.204	2.229	1.983	1.848	1.383	0.2828	2.065	0.1657
11-Hydroxyprogesterone 11-glucuronide	2.736e-07	4.346e-06	1.4676	1.4639	1.2185	0.2851	yes	up	LMST05010031;HMDB0010364	Lipids and lipid-like molecules	Steroids and steroid derivatives	Steroidal glycosides	77710-64-6	471.241	3.449	3.443	3.487	3.531	3.284	3.347	3.118	2.864	2.859	2.782	2.759	2.711	2.72	2.726	3.38	0.1424	2.774	0.06435
5-Hydroxyindoleacetic acid	8.703e-07	1.086e-05	1.4638	1.4499	1.2255	0.2934	yes	up	HMDB0000763;PW_C000609	Organoheterocyclic compounds	Indoles and derivatives	Indolyl carboxylic acids and derivatives	54-16-0	192.066	3.31	3.345	3.314	3.157	3.326	3.372	3.154	2.733	2.833	2.671	2.882	2.47	2.612	2.55	3.283	0.08929	2.679	0.1488
Camelliasaponin B2	0.001493	0.005224	1.4614	1.4682	0.7322	-0.4497	yes	down	HMDB0040751	Lipids and lipid-like molecules	Prenol lipids	Terpene glycosides	156317-50-9	1185.57	2.067	2.484	2.658	2.231	1.18	1.844	2.003	2.833	2.693	2.757	2.772	2.928	2.888	2.89	2.067	0.4813	2.823	0.0854
S-(9-deoxy-delta9,12-PGD2)-glutathione	1.689e-07	2.985e-06	1.46	1.4581	1.2732	0.3485	yes	up	HMDB0013058	Organic acids and derivatives	Carboxylic acids and derivatives	Amino acids, peptides, and analogues	-	659.333	2.781	2.863	2.78	2.802	2.82	2.82	2.702	2.344	2.349	2.26	2.137	2.155	1.948	2.177	2.796	0.04999	2.196	0.1394
Austalide H	4.55e-07	6.484e-06	1.459	1.4659	1.2453	0.3165	yes	up	HMDB0030153	Organoheterocyclic compounds	Benzopyrans	1-benzopyrans	96817-10-6	499.227	3.185	3.158	3.184	3.211	3.009	3.043	2.854	2.612	2.598	2.542	2.36	2.459	2.412	2.398	3.092	0.1302	2.483	0.101
Nicotyrine	7.667e-08	1.572e-06	1.4577	1.4483	1.3581	0.4416	yes	up	HMDB0255591	Organoheterocyclic compounds	Pyridines and derivatives	Not Available	487-19-4	159.092	2.245	2.258	2.217	2.27	2.308	2.282	2.031	1.76	1.651	1.705	1.746	1.545	1.528	1.555	2.23	0.09225	1.642	0.0989
(1R,2S,3R)-2-Acetyl-4(5)-(1,2,3,4-tetrahydroxybutyl)imidazole	0.002643	0.008582	1.4576	1.444	1.2532	0.3256	yes	up	HMDB0029756	Organic oxygen compounds	Organooxygen compounds	Carbonyl compounds	94944-70-4	231.098	4.079	4.074	4.099	4.134	3.146	3.213	3.135	3.124	3.046	2.997	3.117	2.844	2.762	2.758	3.697	0.499	2.95	0.1598
O-Desmethylvenlafaxine glucuronide	0.0002214	0.001008	1.4567	1.4357	1.4255	0.5115	yes	up	PW_C040615;HMDB0061172	Not Available	Not Available	Not Available	1021933-98-1	376.173	2.321	2.38	2.426	2.417	2.016	2.153	1.831	1.922	1.65	1.563	1.715	1.493	1.132	1.431	2.221	0.2289	1.558	0.2475
1-Nitro-5-glutathionyl-6-hydroxy-5,6-dihydronaphthalene	3.499e-05	0.0002161	1.4535	1.4343	0.834	-0.2619	yes	down	HMDB0060326	Organic acids and derivatives	Carboxylic acids and derivatives	Amino acids, peptides, and analogues	-	497.133	3.285	3.099	3.226	3.41	2.881	3.249	2.909	3.925	3.754	3.78	3.426	3.834	3.804	3.922	3.151	0.1978	3.778	0.1686
Methyl (R)-9-hydroxy-10-undecene-5,7-diynoate glucoside	0.0001145	0.0005802	1.4506	1.4335	0.6646	-0.5894	yes	down	HMDB0040895	Lipids and lipid-like molecules	Fatty Acyls	Fatty acyl glycosides	152141-44-1	410.177	1.169	1.138	1.136	1.638	1.438	1.131	1.353	1.857	1.849	1.887	1.516	2.111	2.137	2.191	1.286	0.1974	1.935	0.2342
4-Megastigmene-6a,9R-diol 9-[apiosyl-(1->6)-glucoside]	1.005e-05	7.841e-05	1.4423	1.4618	1.4229	0.5088	yes	up	HMDB0041580	Lipids and lipid-like molecules	Fatty Acyls	Fatty acyl glycosides	177261-74-4	489.27	2.087	1.997	1.923	1.939	2.464	2.286	2.285	1.527	1.395	1.618	1.39	1.615	1.574	1.405	2.14	0.2073	1.504	0.1044
(R)-1-O-[b-D-Apiofuranosyl-(1->2)-b-D-glucopyranoside]-1,3-octanediol	0.0009321	0.003463	1.4422	1.4333	1.4278	0.5138	yes	up	HMDB0032798	Lipids and lipid-like molecules	Fatty Acyls	Fatty alcohols	-	459.255	1.972	2.234	2.107	2.075	2.699	2.537	2.774	1.528	2.107	1.434	1.654	1.48	1.355	1.928	2.343	0.3232	1.641	0.2777
N-Acetyl-leukotriene E4	0.000793	0.003006	1.4388	1.4275	1.9065	0.9309	yes	up	LMFA03020079;HMDB0005084;LMFA03020008;LMFA03020078	Lipids and lipid-like molecules	Fatty Acyls	Eicosanoids	80115-95-3	504.244	1.334	1.888	1.645	1.711	1.171	1.679	0.7063	0.8069	0.8033	0.76	0.7765	0.7422	0.7388	0.6889	1.448	0.4072	0.7595	0.04117
6-[3,5-dihydroxy-2-(3-methylbut-2-en-1-yl)-6-[3-(2,4,5-trihydroxyphenyl)propanoyl]phenoxy]-3,4,5-trihydroxyoxane-2-carboxylic acid	4.038e-07	5.898e-06	1.4347	1.4147	0.7569	-0.4018	yes	down	-	-	-	-	-	589.133	1.776	1.743	1.741	1.729	1.737	1.79	1.908	2.515	2.236	2.466	2.235	2.145	2.426	2.391	1.775	0.06286	2.345	0.139
Canavalioside	0.0003553	0.001508	1.4338	1.4456	1.3405	0.4228	yes	up	HMDB0036317	Lipids and lipid-like molecules	Prenol lipids	Terpene glycosides	316141-31-8	569.26	2.477	2.336	2.508	2.462	3.132	2.887	3.025	2.122	2.239	1.856	2.061	1.985	2.099	1.68	2.689	0.317	2.006	0.1863
1,4-beta-D-Glucan	0.1377	0.2192	1.4328	1.4023	1.3518	0.4349	no	up	-	-	-	-	9004-34-6	559.151	4.929	4.903	4.928	4.955	4.829	4.75	4.783	5.078	4.962	5.003	4.956	4.013	0.0659	1.133	4.868	0.08037	3.601	2.105
6-(1-carboxy-1-methylethoxy)-3,4,5-trihydroxyoxane-2-carboxylic acid	0.014	0.0353	1.4319	1.3987	0.5585	-0.8404	yes	down	-	-	-	-	-	303.07	0.887	0.8585	0.8563	0.8459	1.111	1.233	1.484	2.319	2.564	2.656	2.014	1.023	1.548	0.9072	1.04	0.2475	1.862	0.7152
Arg Leu	1.445e-06	1.635e-05	1.4297	1.4325	1.2795	0.3556	yes	up	-	-	-	-	-	288.204	2.673	2.694	2.673	2.71	2.85	2.797	2.575	2.232	2.201	2.316	2.169	1.886	2.054	1.964	2.71	0.08974	2.118	0.1546
Mabiogenin 3-[rhamnosyl-(1->6)-glucoside]	0.002048	0.006842	1.4274	1.4426	1.3974	0.4827	yes	up	HMDB0040943	Lipids and lipid-like molecules	Steroids and steroid derivatives	Steroidal glycosides	-	835.426	2.266	2.447	2.262	2.279	3.103	2.928	2.981	1.353	2.055	1.919	1.962	2.266	2.038	1.479	2.609	0.378	1.867	0.3291
Biliverdin	3.938e-05	0.0002382	1.4236	1.4308	1.3123	0.3921	yes	up	PW_C000797;HMDB0001008	Organoheterocyclic compounds	Tetrapyrroles and derivatives	Bilirubins	114-25-0	600.278	2.772	2.712	2.733	2.737	2.542	2.56	2.27	2.275	2.157	2.08	1.891	1.996	1.844	1.72	2.618	0.178	1.995	0.1919
Tuberoside A (Allium tuberosum)	2.518e-07	4.075e-06	1.412	1.4121	1.1605	0.2147	yes	up	HMDB0035481	Lipids and lipid-like molecules	Steroids and steroid derivatives	Steroidal glycosides	259810-65-6	867.478	3.971	4.038	3.97	3.942	4.313	4.187	4.175	3.536	3.554	3.537	3.541	3.464	3.493	3.513	4.085	0.1412	3.52	0.03173
Eriojaposide B	0.003755	0.01157	1.4103	1.4254	1.4372	0.5233	yes	up	HMDB0038029	Lipids and lipid-like molecules	Fatty Acyls	Fatty acyl glycosides	351412-97-0	558.293	2.178	2.116	2.631	1.923	2.672	2.758	3.027	1.677	1.736	1.278	1.845	2.249	2.057	1.195	2.472	0.4019	1.72	0.3835
Tyrosyl-Alanine	3.893e-06	3.669e-05	1.4069	1.4004	1.2931	0.3708	yes	up	HMDB0029098	Organic acids and derivatives	Carboxylic acids and derivatives	Amino acids, peptides, and analogues	-	253.116	2.677	2.627	2.638	2.634	2.413	2.394	2.308	2.084	1.958	1.788	1.905	2.118	1.967	1.865	2.528	0.15	1.955	0.1166
Mitomycin	5.597e-07	7.624e-06	1.3973	1.3928	0.7834	-0.3522	yes	down	HMDB0014450	Organoheterocyclic compounds	Indoles and derivatives	Indolequinones	1950-07-07	367.159	2.172	2.129	1.954	1.983	1.904	2.063	1.846	2.581	2.543	2.44	2.431	2.67	2.614	2.654	2.007	0.1189	2.562	0.09618
3-Hydroxy-beta-ionol 3-[glucosyl-(1->6)-glucoside]	0.001556	0.005405	1.3944	1.3784	1.7087	0.7729	yes	up	HMDB0037527	Lipids and lipid-like molecules	Prenol lipids	Terpene glycosides	137606-56-5	576.304	1.538	1.897	1.755	1.837	1.592	1.552	1.058	0.9785	0.6723	0.6448	0.6523	1.035	1.019	1.569	1.604	0.2796	0.9387	0.3302
Chondroitin	5.686e-06	4.998e-05	1.3943	1.3855	0.7637	-0.3889	yes	down	HMDB0000632;PW_C000489;HMDB0000629	Organic oxygen compounds	Organooxygen compounds	Carbohydrates and carbohydrate conjugates	9007-27-6;24967-94-0	412.144	1.915	2.018	1.771	1.883	1.713	1.807	1.673	2.531	2.336	2.305	2.112	2.456	2.449	2.547	1.826	0.121	2.391	0.1525
Cinncassiol A	0.0001676	0.0007998	1.3936	1.363	1.394	0.4792	yes	up	HMDB0035164	Lipids and lipid-like molecules	Prenol lipids	Terpene lactones	73599-11-8	347.185	2.167	2.078	2.089	2.166	2.471	1.958	1.804	1.761	1.681	1.29	1.702	1.495	1.395	1.249	2.105	0.2061	1.51	0.2078
Coagulin R 3-glucoside	7.433e-05	0.0004033	1.3926	1.4108	1.2818	0.3582	yes	up	HMDB0033207	Lipids and lipid-like molecules	Steroids and steroid derivatives	Steroid lactones	221695-66-5	597.303	2.833	2.795	2.571	2.666	3.057	2.913	2.939	2.393	2.05	2.432	2.088	2.492	1.973	2	2.825	0.1658	2.204	0.2245
(+)-Isoxanthochymol	0.01041	0.02761	1.3887	1.383	1.5029	0.5877	yes	up	HMDB0029485	Lipids and lipid-like molecules	Prenol lipids	Monoterpenoids	52617-33-1	620.397	2.576	2.543	2.566	2.489	2.055	1.881	2.104	1.925	1.955	2.256	1.951	0.9211	0.9175	0.8635	2.316	0.2926	1.541	0.6095
Domoic acid	0.0002458	0.001103	1.3713	1.3553	0.7753	-0.3672	yes	down	HMDB0033939	Organic acids and derivatives	Carboxylic acids and derivatives	Amino acids, peptides, and analogues	14277-97-5	350.102	2.198	2.048	2.14	2.353	1.67	2.143	1.72	2.777	2.631	2.63	2.269	2.713	2.641	2.747	2.039	0.2527	2.63	0.1696
3b-Hydroxy-6b-angeloyloxy-7(11)-eremophilen-12,8b-olide	1.496e-05	0.0001087	1.3686	1.3785	0.7983	-0.325	yes	down	HMDB0032895	Lipids and lipid-like molecules	Prenol lipids	Terpene lactones	199675-13-3	412.209	2.444	2.323	2.265	2.397	2.098	2.216	2.048	2.803	2.985	2.618	2.917	2.96	2.903	2.6	2.256	0.1468	2.826	0.1592
Absinthin	0.0005388	0.002144	1.3675	1.3282	1.3585	0.442	yes	up	HMDB0035742	Lipids and lipid-like molecules	Prenol lipids	Sesterterpenoids	1362-42-1	535.249	2.268	2.198	2.378	2.26	2.195	2.197	2.124	1.782	1.826	1.149	2.094	1.723	1.631	1.293	2.232	0.08057	1.643	0.3236
Zidovudine	0.002266	0.00746	1.3662	1.3614	0.5831	-0.7782	yes	down	HMDB0014638;HMDB0246088;PW_C008998	Nucleosides, nucleotides, and analogues	Pyrimidine nucleosides	Pyrimidine 2'',3''-dideoxyribonucleosides	30516-87-1	285.131	1.512	0.6136	1.551	1.062	0.6085	0.6074	0.5799	1.644	1.535	1.696	1.648	1.621	1.698	1.364	0.9335	0.4419	1.601	0.1179
Citreoviridin A	9.227e-07	1.137e-05	1.3594	1.3497	1.2835	0.3601	yes	up	HMDB0030868	Organoheterocyclic compounds	Pyrans	Pyranones and derivatives	25425-12-1	441.169	2.391	2.424	2.35	2.432	2.34	2.361	2.276	1.953	1.895	1.657	1.745	1.99	1.697	1.977	2.368	0.05388	1.845	0.1412
Mabioside C	9.689e-06	7.643e-05	1.3556	1.3568	1.2416	0.3122	yes	up	HMDB0040653	Lipids and lipid-like molecules	Prenol lipids	Terpene glycosides	156980-54-0	757.417	2.652	2.713	2.676	2.624	3.079	2.966	2.963	2.291	2.388	2.25	2.305	2.179	2.209	2.223	2.811	0.1857	2.264	0.07063
3-Pyridinebutanoic acid	9.465e-05	0.0004937	1.3541	1.3747	0.672	-0.5735	yes	down	HMDB0001007	Organoheterocyclic compounds	Pyridines and derivatives	Not Available	477251-67-5	130.066	1.295	1.666	1.404	1.042	1.05	1.048	1.015	1.829	1.871	1.88	1.943	1.812	1.584	1.759	1.217	0.2485	1.811	0.1159
Medicagenic acid beta-maltoside	0.0004588	0.001868	1.3524	1.3497	0.7715	-0.3743	yes	down	HMDB0039290	Lipids and lipid-like molecules	Prenol lipids	Terpene glycosides	49792-25-8	868.466	1.941	2.307	1.599	1.616	2.29	2.251	2.229	2.627	2.684	2.787	2.671	2.679	2.449	2.549	2.033	0.3159	2.635	0.1085
7-Methylinosine	3.538e-06	3.397e-05	1.3523	1.347	0.7366	-0.441	yes	down	HMDB0003950	Lipids and lipid-like molecules	Fatty Acyls	Fatty acyl thioesters	20245-33-4	248.092	1.631	1.63	1.391	1.573	1.5	1.416	1.232	2.054	1.981	1.993	1.82	2.056	2.11	2.071	1.482	0.1459	2.012	0.09557
Alanyl-Arginine	0.01145	0.02986	1.3506	1.293	0.4234	-1.2399	yes	down	HMDB0028681	Organic acids and derivatives	Carboxylic acids and derivatives	Amino acids, peptides, and analogues	16709-12-9	263.18	0.5022	0.2759	0.471	0.8689	0.6726	0.574	0.1113	1.431	1.381	1.708	0.0018	1.28	1.27	1.14	0.4966	0.2495	1.173	0.5462
Netilmicin	0.07986	0.1428	1.3442	1.3112	0.415	-1.2688	no	down	PW_C009396;HMDB0015090	Organic oxygen compounds	Organooxygen compounds	Carbohydrates and carbohydrate conjugates	56391-56-1	440.285	0.0238	0.1719	0.022	0.0214	1.802	1.303	1.333	2.264	1.988	3.244	1.865	0.1401	1.003	0.7643	0.6681	0.7774	1.61	1.045
1-O-E-Cinnamoyl-(6-arabinosylglucose)	0.05278	0.1025	1.331	1.3308	0.5175	-0.9504	no	down	HMDB0030294	Phenylpropanoids and polyketides	Cinnamic acids and derivatives	Cinnamic acid esters	181373-66-0	443.158	0.7032	0.5791	0.5772	0.5683	1.947	1.252	1.05	2.672	2.637	2.777	2.316	1.069	0.9012	0.5309	0.9538	0.513	1.843	0.968
Licoricesaponin D3	0.0006079	0.002383	1.3286	1.3062	0.7827	-0.3535	yes	down	HMDB0038431	Lipids and lipid-like molecules	Prenol lipids	Terpene glycosides	118536-87-1	977.478	2.32	2.275	2.015	1.493	2.108	2.294	1.972	2.754	2.856	2.671	2.39	2.731	2.515	2.577	2.068	0.2893	2.642	0.1588
N-Acetylmannosamine	0.01058	0.02796	1.3203	1.3339	0.6558	-0.6087	yes	down	PW_C000883;HMDB0001129	Organic oxygen compounds	Organooxygen compounds	Carbohydrates and carbohydrate conjugates	7772-94-3	186.076	1.822	1.776	1.609	1.813	0.6931	1.17	0.6628	1.879	1.804	1.759	1.773	2.359	2.526	2.461	1.364	0.5198	2.08	0.3503
Chondroitin 6'-sulfate	0.00633	0.0182	1.3152	1.319	1.7393	0.7985	yes	up	HMDB0060453	Organic oxygen compounds	Organooxygen compounds	Carbohydrates and carbohydrate conjugates	25322-46-7	553.134	2.071	1.985	1.982	1.754	0.9622	1.289	0.8184	1.05	0.9202	0.8749	0.8922	0.8562	0.8527	0.8	1.552	0.5224	0.8923	0.07894
Ethyl phenylacetate	0.0006468	0.002515	1.2923	1.3043	0.7756	-0.3666	yes	down	HMDB0032618	Benzenoids	Benzene and substituted derivatives	Not Available	101-97-3	182.118	2.235	2.444	1.9	1.995	1.956	1.749	1.588	2.794	2.732	2.595	2.523	2.483	2.423	2.325	1.981	0.2871	2.554	0.1666
Leukotriene C5	8.884e-06	7.105e-05	1.2886	1.264	1.1944	0.2563	yes	up	HMDB0012993	Organic acids and derivatives	Carboxylic acids and derivatives	Amino acids, peptides, and analogues	75207-09-9	624.289	2.956	2.957	3.106	2.958	2.806	2.869	2.776	2.477	2.518	2.234	2.634	2.452	2.459	2.329	2.918	0.1117	2.443	0.1294
5-[(E)-2-(4-hydroxyphenyl)ethenyl]-2-[(1E)-3-methylbuta-1,3-dien-1-yl]benzene-1,3-diol	6.727e-05	0.0003723	1.2876	1.2776	0.7956	-0.3299	yes	down	-	-	-	-	-	336.14	2.177	2.064	1.977	2.086	1.927	1.937	1.613	2.566	2.515	2.47	2.199	2.616	2.512	2.446	1.969	0.1805	2.475	0.1342
Hoduloside I	0.03073	0.06674	1.2864	1.2569	1.3959	0.4812	yes	up	HMDB0039075	Lipids and lipid-like molecules	Prenol lipids	Terpene glycosides	-	959.518	2.65	2.434	3.114	2.526	2.572	2.246	2.525	1.581	1.842	0.9689	2.368	2.775	2.514	0.8915	2.581	0.2675	1.849	0.7451
Betavulgaroside VIII	0.005899	0.01711	1.2783	1.2516	0.7751	-0.3675	yes	down	HMDB0034816	Lipids and lipid-like molecules	Prenol lipids	Terpene glycosides	178535-52-9	982.467	1.974	1.942	2.267	2.368	1.935	2.16	1.897	2.488	2.241	2.76	2.071	3.279	2.832	3.099	2.078	0.1867	2.681	0.4405
Dulcin	0.007291	0.0205	1.2681	1.2559	1.2915	0.369	yes	up	HMDB0040616;HMDB0032565	Lipids and lipid-like molecules	Prenol lipids	Terpene glycosides	150-69-6;160955-43-1	1025.54	2.708	3.23	2.903	2.947	2.643	2.565	2.143	2.152	2.79	2.264	2.131	1.986	1.93	1.565	2.734	0.343	2.117	0.3725
3-carboxy-4-methyl-5-pentyl-2-furanpropanoic acid	0.009636	0.02584	1.2672	1.301	0.6786	-0.5594	yes	down	LMFA01150047;HMDB0061643	Lipids and lipid-like molecules	Fatty Acyls	Fatty acids and conjugates	-	251.127	1.783	1.731	1.653	1.988	0.997	0.9957	0.9627	2.504	2.398	2.25	2.567	1.773	1.712	1.695	1.444	0.4415	2.128	0.3892
Gly Asn Val Arg	8.32e-07	1.051e-05	1.2618	1.2429	1.1367	0.1849	yes	up	-	-	-	-	-	445.25	3.704	3.667	3.835	3.702	3.678	3.604	3.645	3.238	3.29	3.146	3.433	3.2	3.294	3.129	3.691	0.07252	3.247	0.1042
Pantoyllactone glucoside	0.0649	0.1211	1.2585	1.2562	1.6017	0.6796	no	up	HMDB0041269	Lipids and lipid-like molecules	Fatty Acyls	Fatty acyl glycosides	-	257.1	2.874	3.016	2.852	2.705	1.066	1.149	1.285	1.823	1.653	1.692	1.73	0.6122	1.053	0.7701	2.135	0.9127	1.333	0.5072
S-(2-Hydroxyethyl)glutathione	6.936e-07	9.006e-06	1.2466	1.2477	0.8245	-0.2784	yes	down	HMDB0062525	Organic acids and derivatives	Carboxylic acids and derivatives	Amino acids, peptides, and analogues	28747-20-8	352.117	2.156	2.09	2.016	2.172	2.098	2.229	1.873	2.566	2.583	2.471	2.548	2.524	2.574	2.49	2.091	0.1178	2.536	0.04315
Leukotriene E4	2.636e-08	6.884e-07	1.2443	1.2382	1.193	0.2546	yes	up	HMDB0247369;LMFA03020002;LMFA03020075;HMDB0002200;PW_C001485	Lipids and lipid-like molecules	Fatty Acyls	Eicosanoids	75715-89-8	404.224	2.611	2.652	2.613	2.686	2.733	2.703	2.477	2.212	2.188	2.176	2.198	2.255	2.223	2.233	2.639	0.08483	2.212	0.02753
Pyroglutamic acid	0.0002267	0.001026	1.2308	1.2193	1.2471	0.3186	yes	up	HMDB0000267;PW_C000182	Organic acids and derivatives	Carboxylic acids and derivatives	Amino acids, peptides, and analogues	98-79-3	171.077	2.596	2.565	2.579	2.602	2.179	2.143	2.149	1.991	1.99	1.953	2.013	1.863	1.835	1.836	2.402	0.2297	1.926	0.07848
Erythroskyrin	9.645e-06	7.62e-05	1.2237	1.2142	1.2075	0.272	yes	up	HMDB0030464	Organoheterocyclic compounds	Furofurans	Not Available	4987-27-3	497.261	2.566	2.556	2.589	2.679	2.578	2.562	2.31	2.2	2.245	2.164	2.163	2.068	1.951	1.985	2.549	0.1132	2.111	0.1117
Myricatomentoside I	0.000116	0.0005857	1.2083	1.1788	1.2223	0.2896	yes	up	HMDB0031536	Lignans, neolignans and related compounds	Lignan glycosides	Not Available	191999-61-8	546.235	2.514	2.378	2.565	2.458	2.408	2.29	2.286	2.007	2.072	1.779	2.275	1.913	2.018	1.762	2.414	0.1063	1.975	0.1781
Ethyl 7-epi-12-hydroxyjasmonate glucoside	0.006351	0.01825	1.2026	1.2375	0.7917	-0.337	yes	down	HMDB0036340	Lipids and lipid-like molecules	Fatty Acyls	Fatty acyl glycosides	-	439.191	2.527	2.579	2.462	2.706	1.89	1.952	1.742	3.076	3.077	2.874	3.226	2.671	2.596	2.508	2.265	0.3899	2.861	0.2762
Gamma-L-Glutamyl-gamma-L-glutamyl-L-methionine	0.005177	0.01523	1.1973	1.1736	0.769	-0.3789	yes	down	HMDB0038674	Organic acids and derivatives	Carboxylic acids and derivatives	Amino acids, peptides, and analogues	41515-84-8	408.144	1.845	1.935	1.727	1.87	1.637	1.609	1.4	2.511	2.276	2.455	1.491	2.454	2.102	2.349	1.718	0.1852	2.234	0.3556
PS(22:4(7Z,10Z,13Z,16Z)/20:2(11Z,14Z))	0.006384	0.01834	1.1928	1.1421	1.3169	0.3971	yes	up	PW_C061232;HMDB0112802;LMGP03010808	Lipids and lipid-like molecules	Glycerophospholipids	Glycerophosphoserines	-	902.538	2.16	2.135	2.157	2.276	2.009	1.922	2.116	1.467	2.02	1.544	2.208	1.182	1.179	1.62	2.111	0.1144	1.603	0.3914
CDP-DG(i-22:0/i-14:0)	0.005795	0.01685	1.1919	1.1888	0.7966	-0.3281	yes	down	PW_C076674;HMDB0116338	Lipids and lipid-like molecules	Glycerophospholipids	CDP-glycerols	-	974.569	1.736	2.309	2.215	2.448	1.697	2.287	2.304	2.666	2.047	2.763	2.665	2.903	2.752	3.025	2.142	0.2993	2.689	0.3113
2-Acetamido-2-deoxy-6-O-a-L-fucopyranosyl-D-glucose	0.05632	0.1079	1.1909	1.1521	0.6157	-0.6997	no	down	HMDB0005817	Lipids and lipid-like molecules	Fatty Acyls	Fatty acyl glycosides	37776-59-3	406.111	0.9564	0.4615	0.4598	0.452	2.533	1.307	1.413	1.9	2.096	2.297	1.22	1.452	1.77	1.575	1.083	0.7584	1.759	0.3744
Methyl 18-bromooctadeca-5,7,17-triynoate	0.007063	0.01997	1.1876	1.2179	0.711	-0.4921	yes	down	LMFA01090088	-	-	-	-	351.098	1.346	1.482	1.876	2.179	1.048	1.078	1.013	2.133	1.945	2.114	2.249	1.95	1.828	1.877	1.432	0.4496	2.014	0.1537
Melongoside O	0.001226	0.004397	1.1853	1.1368	0.7651	-0.3863	yes	down	HMDB0030040	Lipids and lipid-like molecules	Steroids and steroid derivatives	Steroidal glycosides	98464-54-1	941.476	1.493	1.462	1.459	1.447	1.455	1.454	1.418	2.06	1.918	2.25	1.501	1.947	2.1	1.548	1.456	0.02217	1.903	0.2811
N-Acetyl-DL-tryptophan	3.902e-07	5.745e-06	1.1849	1.1847	0.8893	-0.1693	yes	down	-	-	-	-	-	247.108	3.361	3.254	3.206	3.214	3.105	3.264	3.087	3.631	3.59	3.606	3.683	3.638	3.618	3.523	3.213	0.09461	3.613	0.04908
Gamma-Glutamylthreonine	5.319e-05	0.0003079	1.182	1.188	1.2306	0.2994	yes	up	HMDB0029159	Organic acids and derivatives	Carboxylic acids and derivatives	Amino acids, peptides, and analogues	5652-48-2	231.098	2.302	2.361	2.264	2.316	2.367	2.251	2.39	1.719	1.785	1.83	1.684	2.145	1.94	2.098	2.321	0.053	1.886	0.1812
Pyridine N-oxide glucuronide	0.009201	0.02488	1.1814	1.1977	0.7433	-0.428	yes	down	HMDB0061177	Organic oxygen compounds	Organooxygen compounds	Carbohydrates and carbohydrate conjugates	-	305.111	2.007	2.107	1.752	1.968	1.382	1.531	0.768	2.312	2.16	2.185	1.956	2.31	2.293	2.273	1.645	0.4675	2.213	0.1283
Oxypurinol	0.05344	0.1033	1.1798	1.1582	1.4452	0.5313	no	up	HMDB0000786	Organoheterocyclic compounds	Imidazopyrimidines	Purines and purine derivatives	2465-59-0	175.022	2.328	2.341	2.269	2.25	2.108	2.155	2.136	2.197	2.22	2.109	2.164	1.254	0.241	0.6028	2.227	0.09418	1.541	0.842
Balagyptin	0.001388	0.004898	1.1768	1.1845	1.2224	0.2897	yes	up	HMDB0041332	Lipids and lipid-like molecules	Steroids and steroid derivatives	Steroidal glycosides	172046-43-4	830.45	2.759	2.662	2.636	2.626	2.845	2.712	2.691	2.44	2.592	2.396	2.285	2.02	2.052	1.7	2.704	0.07703	2.212	0.3054
Threoninyl-Phenylalanine	1.27e-05	9.504e-05	1.1763	1.1876	0.8607	-0.2164	yes	down	HMDB0029068	Organic acids and derivatives	Carboxylic acids and derivatives	Amino acids, peptides, and analogues	16875-27-7	231.112	2.626	2.83	2.623	2.722	2.401	2.543	2.458	3.103	3.03	3.02	3.073	2.996	2.95	2.985	2.601	0.1485	3.022	0.05242
(R)-1-O-[b-D-Glucopyranosyl-(1->6)-b-D-glucopyranoside]-1,3-octanediol	0.008753	0.0239	1.1762	1.1917	0.7816	-0.3555	yes	down	HMDB0032799	Lipids and lipid-like molecules	Fatty Acyls	Fatty acyl glycosides	-	453.234	2.523	2.315	2.185	2.044	1.999	2.092	1.045	2.537	2.56	2.496	2.539	2.774	2.679	2.586	2.029	0.4697	2.596	0.09713
3,4,5-trihydroxy-6-{[3-(4-hydroxy-3-methoxyphenyl)propanoyl]oxy}oxane-2-carboxylic acid	0.08469	0.1499	1.1761	1.1432	0.5559	-0.8471	no	down	-	-	-	-	-	395.096	1.5	0.4471	2.246	0.0729	0.0117	2.132	0.0108	1.845	1.451	1.509	1.39	1.853	1.772	1.729	0.9172	1.013	1.65	0.1948
Corchorusoside B	0.0001365	0.0006718	1.1747	1.1809	1.1883	0.2489	yes	up	HMDB0032821	Lipids and lipid-like molecules	Steroids and steroid derivatives	Steroid lactones	210637-16-4	705.343	2.579	2.601	2.761	2.651	3.086	2.821	3.025	2.445	2.359	2.358	2.359	2.235	2.384	2.291	2.789	0.2016	2.347	0.06721
8-Methoxykynurenate	0.004819	0.01429	1.1739	1.1972	0.7596	-0.3967	yes	down	HMDB0060426	Organoheterocyclic compounds	Quinolines and derivatives	Quinoline carboxylic acids	2929-14-8	202.05	1.937	2.095	1.991	2.095	1.157	1.298	1.37	2.291	2.207	2.19	2.223	2.307	2.232	2.274	1.706	0.4119	2.246	0.04454
3,4,5-trihydroxy-6-{[(3E)-2-oxo-4-phenylbut-3-en-1-yl]oxy}oxane-2-carboxylic acid	0.02414	0.05505	1.1738	1.2171	0.6764	-0.5641	yes	down	-	-	-	-	-	356.136	1.777	1.721	1.829	2.085	0.7753	0.7741	0.7437	2.334	2.208	2.093	2.526	1.819	1.742	1.623	1.386	0.593	2.049	0.3327
N-Acetyl-b-glucosaminylamine	1.123e-05	8.586e-05	1.172	1.1947	0.816	-0.2934	yes	down	HMDB0001104	Organic oxygen compounds	Organooxygen compounds	Carbohydrates and carbohydrate conjugates	-	253.14	1.824	1.933	1.948	2.048	1.907	1.776	1.787	2.45	2.439	2.244	2.419	2.161	2.189	2.301	1.889	0.09891	2.315	0.1218
Tragopogonsaponin F	0.009656	0.02588	1.1639	1.1332	0.8181	-0.2897	yes	down	HMDB0037919	Lipids and lipid-like molecules	Prenol lipids	Terpene glycosides	134361-68-5	1111.51	2.381	2.242	2.239	2.485	2.235	2.534	2.197	2.84	2.314	2.954	2.294	3.352	2.86	3.318	2.33	0.136	2.848	0.4238
CL(8:0/10:0/11:0/18:2(9Z,11Z))	0.003563	0.0111	1.1566	1.1544	0.725	-0.4639	yes	down	HMDB0117479	Lipids and lipid-like molecules	Glycerophospholipids	Glycerophosphoglycerophosphoglycerols	-	1075.65	1.274	1.243	1.756	1.229	1.236	1.235	1.2	1.675	1.311	1.73	1.645	2.154	1.998	2.133	1.31	0.1976	1.807	0.3051
Cymorcin monoglucoside	0.007426	0.02083	1.1488	1.1446	1.9852	0.9893	yes	up	HMDB0029777	Organic oxygen compounds	Organooxygen compounds	Carbohydrates and carbohydrate conjugates	76859-62-6	346.187	1.003	1.304	1.317	1.467	0.4989	1.122	0.4289	0.5094	0.5273	0.4714	0.4847	0.4572	0.4546	0.692	1.02	0.4083	0.5138	0.08298
7,8-Dihydrovomifoliol 9-[rhamnosyl-(1->6)-glucoside]	0.001069	0.003893	1.1471	1.1289	1.2484	0.3201	yes	up	HMDB0029770	Lipids and lipid-like molecules	Fatty Acyls	Fatty acyl glycosides	177261-69-7	598.287	2.179	2.065	2.374	2.189	2.277	2.165	2.195	1.972	1.821	1.61	2.082	1.835	1.74	1.306	2.206	0.09673	1.767	0.2539
Agnuside	0.00611	0.01764	1.141	1.1104	0.8647	-0.2097	yes	down	HMDB0036561	Lipids and lipid-like molecules	Prenol lipids	Terpene glycosides	11027-63-7	467.158	3.226	2.691	2.911	3.052	2.938	3.52	3.084	3.65	3.8	3.892	3.658	3.261	3.301	3.211	3.06	0.2623	3.539	0.277
Desglucocheirotoxol	0.01807	0.04361	1.1385	1.1599	1.5909	0.6698	yes	up	HMDB0033828	Lipids and lipid-like molecules	Steroids and steroid derivatives	Steroid lactones	29336-13-8	616.313	0.9395	1.564	0.9082	1.188	2.126	1.837	2.245	0.9879	0.9749	0.9288	0.9464	1.011	1.092	0.8524	1.544	0.5496	0.9705	0.07405
PG(16:1(9Z)/22:4(7Z,10Z,13Z,16Z))	7.168e-05	0.0003918	1.1285	1.1521	1.1934	0.2551	yes	up	LMGP04010225;HMDB0010596	Lipids and lipid-like molecules	Glycerophospholipids	Glycerophosphoglycerols	-	819.507	2.651	2.594	2.509	2.548	2.267	2.592	2.51	2.027	2.313	2.112	1.9	2.224	2.072	2.156	2.524	0.1244	2.115	0.1346
Sirolimus	0.005465	0.01596	1.1225	1.1333	0.8563	-0.2238	yes	down	HMDB0015015;LMPK06000003	Benzenoids	Benzene and substituted derivatives	Benzoic acids and derivatives	53123-88-9	952.515	2.959	2.469	2.626	3.093	3.084	2.974	3.064	3.315	3.557	3.413	3.806	3.171	3.501	2.907	2.895	0.2476	3.381	0.2887
GPCho(16:1(7Z)/2:0)	0.0002102	0.000966	1.1174	1.1084	0.8977	-0.1557	yes	down	-	-	-	-	-	518.32	3.421	3.332	3.26	3.35	3.491	3.721	3.56	3.904	3.975	3.752	3.897	3.824	3.914	3.617	3.448	0.157	3.841	0.1216
Coprine	0.0168	0.04108	1.1126	1.1064	1.2354	0.305	yes	up	HMDB0034266	Organic acids and derivatives	Carboxylic acids and derivatives	Amino acids, peptides, and analogues	58919-61-2	203.103	3.044	3.022	3.029	3.087	2.215	2.255	2.12	2.378	2.283	2.246	2.285	2.1	1.991	1.914	2.682	0.4558	2.171	0.1721
L-Fucose	2.898e-05	0.0001849	1.1005	1.092	1.1838	0.2434	yes	up	HMDB0000174;PW_C000113	Organic oxygen compounds	Organooxygen compounds	Carbohydrates and carbohydrate conjugates	6696-41-9;2438-80-4	147.065	2.432	2.421	2.386	2.239	2.353	2.377	2.155	2.065	2.084	2.005	2.073	1.862	1.895	1.841	2.338	0.1024	1.975	0.1061
Phytosphingosine-1-P	0.009313	0.02515	1.0992	1.0475	0.7545	-0.4064	yes	down	HMDB0012280	Lipids and lipid-like molecules	Sphingolipids	Phosphosphingolipids	-	420.245	1.507	1.418	1.26	1.234	1.259	1.317	1.343	1.807	1.749	1.961	0.9864	1.958	2.035	1.883	1.334	0.09873	1.768	0.3583
S-(11-OH-9-deoxy-delta9,12-PGD2)-glutathione	0.0005322	0.002125	1.0961	1.0806	1.2646	0.3387	yes	up	HMDB0013056	Organic acids and derivatives	Carboxylic acids and derivatives	Amino acids, peptides, and analogues	-	661.341	1.796	2.015	2.002	2.001	1.89	1.899	1.407	1.525	1.521	1.471	1.49	1.45	1.446	1.386	1.859	0.2144	1.47	0.04835
6-hydroxy-7-methoxy-3-(2-methylbut-3-en-2-yl)-2H-chromen-2-one	0.06402	0.1197	1.0819	1.0887	0.7568	-0.402	no	down	-	-	-	-	-	324.119	2.677	2.059	2.254	1.591	2.078	1.546	1.477	3.166	3.284	3.114	2.902	2.06	1.845	1.702	1.954	0.4406	2.582	0.6844
Dhurrin 6'-glucoside	0.1383	0.22	1.0813	1.0655	1.231	0.2998	no	up	HMDB0029776	Organic oxygen compounds	Organooxygen compounds	Carbohydrates and carbohydrate conjugates	-	537.169	4.011	3.933	3.99	3.94	3.876	3.782	3.807	4.197	4.087	4.146	4.046	2.507	1.601	1.628	3.906	0.08772	3.173	1.218
10-Acetoxyoleuropein	0.1112	0.1855	1.0799	1.0873	0.6398	-0.6443	no	down	HMDB0035216	Hydrocarbon derivatives	Tropones	Tropolones	-	631.225	1.251	1.343	1.602	1.487	1.461	0.8881	0.8563	2.722	2.95	3.148	2.449	0.8946	0.8911	0.8376	1.27	0.2934	1.985	1.06
1-[2,4-dihydroxy-5-(3-methylbut-2-en-1-yl)phenyl]-2-hydroxy-3-[4-hydroxy-3-methoxy-5-(3-methylbut-2-en-1-yl)phenyl]propan-1-one	2.218e-07	3.691e-06	1.0737	1.0796	0.8779	-0.1879	yes	down	-	-	-	-	-	479.184	2.308	2.443	2.447	2.459	2.281	2.32	2.351	2.678	2.635	2.694	2.716	2.726	2.736	2.736	2.373	0.07497	2.703	0.03689
Canescein	0.02011	0.04746	1.0718	1.0719	1.2602	0.3337	yes	up	HMDB0029313	Organoheterocyclic compounds	Isobenzofurans	Not Available	22333-73-9	531.255	2.369	2.335	2.512	2.254	2.464	2.506	2.578	2.138	2.202	1.943	2.382	2	1.942	0.8952	2.431	0.115	1.929	0.4826
Spectinomycin	0.03821	0.07943	1.0705	1.1016	1.6318	0.7065	yes	up	PW_C009366;HMDB0015055	Organoheterocyclic compounds	Dioxanes	1,4-dioxanes	1695-77-8	355.148	1.831	1.742	1.762	1.919	0.9809	1.29	0.5647	0.5183	1.301	1.225	0.6632	1.266	0.7855	0.4233	1.441	0.5125	0.8831	0.3741
Dihydrodeoxy-8-epiaustdiol	0.003203	0.01011	1.0595	1.0597	0.8077	-0.3081	yes	down	HMDB0031668	Organoheterocyclic compounds	Azaphilones	Not Available	58957-07-6	245.077	1.564	1.953	1.507	1.843	1.773	1.608	1.923	2.438	2.361	2.32	2.198	2.012	1.942	1.802	1.739	0.1796	2.153	0.2388
Physalolactone B 3-glucoside	6.914e-06	5.859e-05	1.0568	1.0509	0.861	-0.2159	yes	down	HMDB0034201	Lipids and lipid-like molecules	Steroids and steroid derivatives	Steroid lactones	82087-30-7	726.377	2.122	1.989	1.889	2.037	1.965	2.175	2.007	2.428	2.381	2.297	2.398	2.378	2.339	2.249	2.026	0.09621	2.353	0.06231
Capsianoside IV	0.03713	0.0777	1.0556	1.0879	0.8254	-0.2768	yes	down	HMDB0030736	Lipids and lipid-like molecules	Fatty Acyls	Fatty acyl glycosides	121924-05-8	708.356	2.06	2.007	2.234	2.068	3.072	3.091	3.047	2.753	3.158	2.592	3.219	3.148	3.412	3.009	2.511	0.5278	3.042	0.2829
Retinoyl b-glucuronide	0.0004665	0.001893	1.0531	1.0515	0.8123	-0.2999	yes	down	PW_C001786;HMDB0003141	Lipids and lipid-like molecules	Prenol lipids	Terpene glycosides	401-10-5	494.276	1.538	1.792	1.593	1.585	1.587	1.764	1.256	2.001	2.083	2.03	1.843	2.028	1.827	1.874	1.588	0.1758	1.955	0.1042
Glycyl-Phenylalanine	0.004847	0.01436	1.0462	1.0489	0.772	-0.3733	yes	down	HMDB0028848	Organic acids and derivatives	Carboxylic acids and derivatives	Amino acids, peptides, and analogues	-	255.133	1.73	1.632	1.516	1.457	1.227	1.41	0.842	1.936	1.874	1.92	1.665	1.909	1.69	1.716	1.402	0.2945	1.816	0.1193
P-Tolualdehyde	4.273e-06	3.957e-05	1.0455	1.0507	0.889	-0.1697	yes	down	HMDB0029638	Benzenoids	Benzene and substituted derivatives	Benzoyl derivatives	104-87-0	121.065	2.644	2.768	2.55	2.635	2.564	2.505	2.494	2.978	2.989	2.919	2.904	2.883	2.909	2.846	2.594	0.09604	2.918	0.0505
Dehydroxypaxilline	5.825e-06	5.099e-05	1.0368	1.015	0.9056	-0.1431	yes	down	HMDB0037531	Organoheterocyclic compounds	Naphthopyrans	Not Available	112900-05-7	458.258	2.976	2.876	2.848	2.898	2.919	2.997	2.899	3.188	3.176	3.239	3.058	3.338	3.287	3.253	2.916	0.05326	3.22	0.0904
2-amino-4-({1-[(carboxymethyl)-C-hydroxycarbonimidoyl]-2-{[1-(2-hydroxyphenyl)-2-methyl-3-oxopropyl]sulfanyl}ethyl}-C-hydroxycarbonimidoyl)butanoic acid	0.001138	0.004116	1.0356	1.0376	0.8221	-0.2826	yes	down	-	-	-	-	-	487.181	1.265	1.812	1.566	1.912	1.747	1.869	1.825	2.067	2.085	2.104	2.049	2.171	2.092	2.031	1.714	0.2272	2.085	0.04526
Acetohexamide	0.001455	0.005106	1.0318	1.0211	1.1096	0.15	yes	up	HMDB0014558	Organic oxygen compounds	Organooxygen compounds	Carbonyl compounds	968-81-0	307.113	3.816	3.786	3.861	3.884	3.446	3.562	3.445	3.374	3.466	3.367	3.464	3.224	3.235	3.126	3.686	0.1949	3.322	0.1297
Asparaginyl-Arginine	0.01278	0.03276	1.031	1.0577	0.6978	-0.5191	yes	down	HMDB0028725	Organic acids and derivatives	Carboxylic acids and derivatives	Amino acids, peptides, and analogues	2478-01-05	311.156	1.14	1.573	1.16	1.146	1.406	0.4769	0.6284	1.635	1.579	1.7	1.537	1.635	1.456	1.249	1.076	0.3939	1.542	0.1511
(2-{5,7-dihydroxy-4-oxo-2-phenyl-3-[3,4,5-trihydroxy-6-(hydroxymethyl)oxan-2-yl]-4H-chromen-6-yl}-3,5-dihydroxy-6-(hydroxymethyl)oxan-4-yl)oxidanesulfonic acid	0.05033	0.09888	1.0283	0.9921	1.2476	0.3192	no	up	-	-	-	-	-	623.111	2.716	2.51	3.039	2.589	2.414	2.294	1.966	2.341	2.207	1.677	2.544	2.208	2.026	1.043	2.504	0.3365	2.007	0.5031
6-{[3-(3-ethyloxiran-2-yl)-1-oxo-1H-isochromen-5-yl]oxy}-3,4,5-trihydroxyoxane-2-carboxylic acid	0.0003319	0.001423	1.0276	1.0249	0.8088	-0.3061	yes	down	-	-	-	-	-	391.101	1.548	1.603	1.467	1.534	1.372	1.31	1.324	1.865	1.653	1.709	1.589	1.949	1.898	1.895	1.451	0.1168	1.794	0.141
P-cresol	6.455e-06	5.549e-05	1.0273	1.0314	0.9061	-0.1423	yes	down	HMDB0001858	Benzenoids	Phenols	Cresols	106-44-5	91.0552	3.08	3.197	2.983	3.078	2.998	2.944	2.919	3.403	3.406	3.357	3.327	3.315	3.334	3.256	3.029	0.09624	3.343	0.05248
Jasmonic acid	0.0008489	0.003192	1.0227	1.0036	0.8536	-0.2284	yes	down	LMFA02020001;HMDB0032797	Lipids and lipid-like molecules	Fatty Acyls	Lineolic acids and derivatives	59366-47-1;6894-38-8	233.114	2.145	1.962	2.041	2.138	1.902	1.824	1.869	2.421	2.331	2.384	1.97	2.412	2.366	2.376	1.983	0.1283	2.323	0.1586
Dehydroisoandrosterone 3-glucuronide	0.0008483	0.003192	1.0208	0.9863	1.1251	0.1701	yes	up	HMDB0010327;LMST05010064	Lipids and lipid-like molecules	Steroids and steroid derivatives	Steroidal glycosides	-	528.257	3.008	2.956	3.131	3.025	2.946	2.92	2.91	2.686	2.723	2.508	3.016	2.534	2.618	2.487	2.985	0.07722	2.653	0.1834
Threoninyl-Gamma-glutamate	6.989e-05	0.000383	1.0173	1.0139	0.8577	-0.2215	yes	down	HMDB0029075	Organic acids and derivatives	Carboxylic acids and derivatives	Amino acids, peptides, and analogues	-	311.133	2.122	1.902	1.91	1.884	1.894	2.055	1.735	2.287	2.318	2.132	2.219	2.324	2.253	2.212	1.929	0.1258	2.249	0.06793
Isoleucyl-Isoleucine	0.04826	0.09581	1.0133	0.9888	1.1634	0.2183	yes	up	HMDB0028910	Organic acids and derivatives	Carboxylic acids and derivatives	Amino acids, peptides, and analogues	-	245.187	3.835	3.72	3.685	3.817	3.122	3.076	2.82	3.189	3.438	3.086	3.332	2.664	2.578	2.409	3.439	0.4192	2.956	0.4024
3-hydroxyhexanoyl carnitine	0.05122	0.1003	1.0079	0.9795	0.8395	-0.2524	no	down	-	-	-	-	-	322.225	2.15	2.197	1.896	2.396	2.944	2.935	3.023	3.296	3.403	3.385	2.87	2.544	2.718	2.678	2.506	0.4564	2.985	0.3661
3-O-Sulfogalactosylceramide (d18:1/18:1(9Z))	0.01417	0.03566	1.0076	1.0333	0.8131	-0.2985	yes	down	HMDB0012317	Lipids and lipid-like molecules	Sphingolipids	Glycosphingolipids	-	788.529	1.33	1.858	1.668	1.912	2.203	1.997	2.217	2.327	2.505	2.268	2.565	2.28	2.467	1.81	1.884	0.3111	2.317	0.2519
Meta-O-Dealkylated flecainide	2.01e-05	0.0001383	1.0061	0.9851	1.1469	0.1977	yes	up	HMDB0060831	Benzenoids	Benzene and substituted derivatives	Benzoic acids and derivatives	-	315.131	2.333	2.31	2.294	2.351	2.266	2.196	2.264	2.029	2.065	1.78	2.044	1.951	2.023	2.071	2.288	0.05144	1.995	0.1025
3,4-DHPEA-EA	0.003763	0.01159	1.0058	0.9815	0.8296	-0.2695	yes	down	HMDB0029304	Lipids and lipid-like molecules	Prenol lipids	Monoterpenoids	-	411.164	1.883	1.756	1.502	1.58	2.066	1.853	1.668	2.27	2.153	2.045	1.741	2.245	2.158	2.219	1.758	0.1938	2.119	0.1823
Deoxynivalenol 3-glucoside	0.01359	0.03447	0.9957	1.0142	1.2656	0.3398	no	up	HMDB0039852	Lipids and lipid-like molecules	Prenol lipids	Sesquiterpenoids	131180-21-7	497.14	2.424	1.677	1.761	1.585	2.518	1.989	2.386	1.675	1.671	1.62	1.639	1.599	1.595	1.535	2.049	0.3903	1.619	0.04886
4-{7-[(6-carboxy-3,4,5-trihydroxyoxan-2-yl)oxy]-3,6-dihydroxy-5-sulfino-3,4-dihydro-2H-1-benzopyran-2-yl}-2-methoxybenzen-1-olate	4.009e-05	0.0002421	0.9952	1.0012	0.9062	-0.1421	no	down	-	-	-	-	-	527.083	3.067	3.151	2.941	2.992	2.904	2.855	2.855	3.384	3.321	3.294	3.273	3.194	3.237	3.215	2.967	0.1113	3.274	0.06572
L-Threo-3-Phenylserine	2.022e-06	2.158e-05	0.9951	0.9998	0.8969	-0.157	no	down	HMDB0002184	Organic acids and derivatives	Carboxylic acids and derivatives	Amino acids, peptides, and analogues	6254-48-4	204.064	2.548	2.66	2.457	2.566	2.519	2.463	2.445	2.856	2.794	2.741	2.766	2.839	2.868	2.826	2.523	0.07687	2.813	0.04753
Rebaudioside C	0.02902	0.06394	0.9929	0.9954	0.8566	-0.2233	no	down	HMDB0034947;LMPR01040132	Lipids and lipid-like molecules	Prenol lipids	Terpene glycosides	63550-99-2	968.466	1.953	2.87	2.996	2.965	2.29	3.09	2.946	3.116	2.725	3.234	3.236	3.345	3.222	3.43	2.73	0.4317	3.187	0.2267
Benzofuran	2.355e-06	2.438e-05	0.9881	0.9922	0.9371	-0.0937	no	down	HMDB0032929	Organoheterocyclic compounds	Benzofurans	Not Available	271-89-6	136.077	4.297	4.407	4.214	4.296	4.237	4.186	4.175	4.587	4.595	4.553	4.536	4.506	4.551	4.485	4.259	0.08123	4.545	0.03991
Neuromedin C 1-8	0.0784	0.1409	0.9797	0.9929	1.3115	0.3912	no	up	HMDB0013019	Organic acids and derivatives	Carboxylic acids and derivatives	Amino acids, peptides, and analogues	157623-03-5	939.435	1.9	1.599	2.139	1.711	2.567	2.526	2.531	1.701	1.539	0.971	2.383	2.013	1.973	0.8387	2.139	0.412	1.631	0.5635
S-(PGA1)-glutathione	0.0003046	0.001323	0.971	0.9801	0.8608	-0.2163	no	down	HMDB0013061	Organic acids and derivatives	Carboxylic acids and derivatives	Amino acids, peptides, and analogues	-	676.344	2.028	1.769	1.974	1.957	1.938	1.831	2.005	2.123	2.407	2.057	2.323	2.239	2.383	2.156	1.929	0.09453	2.241	0.1352
Glutamylmethionine	0.001034	0.00378	0.9703	0.9783	0.8777	-0.1882	no	down	HMDB0028825	Organic acids and derivatives	Carboxylic acids and derivatives	Amino acids, peptides, and analogues	4423-22-7	311.128	2.601	2.508	2.421	2.414	2.272	2.204	2.047	2.795	2.609	2.689	2.642	2.754	2.655	2.623	2.353	0.1899	2.681	0.0695
Trans-Piceid	0.0003954	0.001641	0.9696	0.9712	0.875	-0.1926	no	down	HMDB0030564	Phenylpropanoids and polyketides	Stilbenes	Stilbene glycosides	27208-80-6	413.124	2.295	2.269	2.241	2.253	2.074	2.095	1.963	2.524	2.431	2.356	2.332	2.647	2.551	2.522	2.17	0.1261	2.48	0.1128
5-Nonyltetrahydro-2-oxo-3-furancarboxylic acid	1.892e-05	0.0001317	0.9695	0.9523	0.9332	-0.0997	no	down	HMDB0030993	Organoheterocyclic compounds	Lactones	Gamma butyrolactones	-	295.129	3.811	3.852	3.752	3.816	3.849	3.808	3.793	4.079	4.094	4.09	3.87	4.161	4.146	4.156	3.812	0.03413	4.085	0.1007
Tragopogonsaponin K	0.1167	0.1928	0.9668	1.0162	1.4645	0.5504	no	up	HMDB0037925	Lipids and lipid-like molecules	Prenol lipids	Triterpenoids	-	951.442	1.565	0.8086	2.139	0.7962	2.583	2.536	2.703	0.8745	1.024	0.9104	1.52	1.963	1.663	1.009	1.876	0.8257	1.281	0.4304
Ala Arg His Tyr	0.0001154	0.0005834	0.9667	0.9697	0.927	-0.1094	no	down	-	-	-	-	-	546.283	3.71	3.767	3.807	3.782	3.616	3.768	3.879	3.978	4.029	3.982	4.184	4.061	4.237	3.93	3.761	0.0818	4.057	0.1134
Butyl butyryllactate	0.1482	0.2324	0.9613	0.9257	0.3082	-1.6981	no	down	LMFA07010792;HMDB0037137	Lipids and lipid-like molecules	Fatty Acyls	Fatty acid esters	7492-70-8	234.171	0.2797	0.213	0.3691	0.6489	0.0641	0.0639	0.059	1.601	1.722	1.928	0.0709	0.0649	0.0643	0.0563	0.2425	0.2164	0.7867	0.9063
Hemorphin-4	0.04147	0.08477	0.9592	0.9194	0.7909	-0.3384	no	down	HMDB0059788	Organic acids and derivatives	Carboxylic acids and derivatives	Amino acids, peptides, and analogues	-	583.287	1.709	0.965	1.658	0.952	2.128	1.845	1.602	1.944	2.035	2.049	1.587	2.123	2.068	1.921	1.551	0.4397	1.961	0.1791
Maltoheptaose	0.02966	0.065	0.9569	0.9474	0.8027	-0.3171	no	down	HMDB0013000	Organic oxygen compounds	Organooxygen compounds	Carbohydrates and carbohydrate conjugates	137767-17-0	1175.37	1.555	1.362	1.591	1.091	2.078	2.136	1.777	2.101	2.089	1.801	1.789	2.412	2.01	2.24	1.656	0.375	2.063	0.2243
M-Coumaric acid	7.92e-07	1.008e-05	0.9536	0.9572	0.9459	-0.0802	no	down	HMDB0001713	Phenylpropanoids and polyketides	Cinnamic acids and derivatives	Hydroxycinnamic acids and derivatives	14755-02-3	182.082	4.617	4.728	4.543	4.631	4.584	4.538	4.532	4.882	4.893	4.857	4.846	4.835	4.879	4.822	4.596	0.07012	4.859	0.02633
O-Acetylcyclocalopin A	0.04502	0.09072	0.9533	0.9115	0.5906	-0.7597	no	down	HMDB0039824	Organoheterocyclic compounds	Furopyrans	Not Available	-	380.168	0.7453	0.5037	0.661	0.4937	0.5339	0.7039	0.4732	1.391	1.38	1.576	0.6196	1.041	0.5003	0.4589	0.5878	0.1123	0.9953	0.4687
I-Methyl-4-nitro-imidazole	0.08777	0.1543	0.9526	0.9369	1.285	0.3618	no	up	-	-	-	-	-	128.046	2.409	2.384	2.288	2.271	2.131	2.121	2.147	2.279	2.345	2.242	2.283	1.445	0.8585	0.8057	2.25	0.12	1.751	0.7
O-Arachidonoyl Glycidol	0.001395	0.004918	0.9478	0.9576	0.9071	-0.1407	no	down	-	-	-	-	-	361.273	3.185	3.228	3.231	3.364	2.798	3.132	3.013	3.493	3.4	3.446	3.613	3.492	3.45	3.308	3.136	0.1834	3.457	0.09362
25-Cinnamoyl-vulgaroside	0.0673	0.1246	0.9472	0.946	1.3643	0.4482	no	up	HMDB0041367	Lipids and lipid-like molecules	Prenol lipids	Sesterterpenoids	172616-90-9	630.338	1.767	1.902	1.758	1.765	1.909	1.698	1.734	1.927	2.124	1.64	1.29	1.054	0.4432	0.7067	1.79	0.08234	1.312	0.6237
Tyramine glucuronide	4.332e-05	0.0002577	0.9452	0.9295	0.8937	-0.1621	no	down	HMDB0010328	Organic oxygen compounds	Organooxygen compounds	Carbohydrates and carbohydrate conjugates	27972-85-6	278.103	2.264	2.278	2.18	2.238	2.262	2.215	2.163	2.541	2.55	2.486	2.274	2.595	2.51	2.5	2.229	0.04419	2.494	0.1035
Alpha-Ionol O-[arabinosyl-(1->6)-glucoside]	0.07358	0.1339	0.9405	0.9459	0.7354	-0.4434	no	down	HMDB0038732	Lipids and lipid-like molecules	Fatty Acyls	Fatty acyl glycosides	-	552.273	1.628	0.9276	0.9253	0.9146	1.888	1.196	1.702	1.891	2.189	2.048	2.257	1.368	1.814	0.9211	1.312	0.4187	1.784	0.4809
Indoleacetaldehyde	7.231e-05	0.0003948	0.9309	0.9338	0.9079	-0.1394	no	down	PW_C000926;HMDB0001190	Organoheterocyclic compounds	Indoles and derivatives	Indoles	2591-98-2	201.103	2.799	2.725	2.718	2.713	2.557	2.701	2.488	2.988	2.948	2.955	3.003	2.952	2.923	2.833	2.672	0.1084	2.943	0.05539
Xi-2,3-Dihydro-3,5-dihydroxy-6-methyl-4H-pyran-4-one	0.03622	0.07615	0.9291	0.9005	0.7705	-0.3761	no	down	HMDB0036380	Organoheterocyclic compounds	Pyrans	Pyranones and derivatives	-	176.092	1.491	1.349	0.9424	1.131	1.528	1.306	1.346	2.066	1.96	2.197	1.589	1.435	1.296	1.262	1.299	0.2039	1.686	0.384
Ganolucidic acid C	0.01149	0.02993	0.9261	0.9194	0.8442	-0.2443	no	down	HMDB0039691	Lipids and lipid-like molecules	Prenol lipids	Triterpenoids	100440-27-5	557.284	2.085	1.669	1.428	1.607	2.042	2.029	2.155	2.195	2.28	2.268	2.356	2.169	2.075	2.072	1.859	0.2848	2.202	0.1069
Resolvin D6	0.01488	0.03721	0.9242	0.9418	0.8449	-0.2431	no	down	LMFA04030004	-	-	-	-	361.235	2.356	2.306	2.194	2.176	1.818	1.774	1.558	2.585	2.488	2.461	2.459	2.4	2.304	2.088	2.026	0.3066	2.398	0.1611
Glutamylproline	0.0006141	0.002405	0.9239	0.9367	0.8474	-0.2389	no	down	HMDB0028827	Organic acids and derivatives	Carboxylic acids and derivatives	Amino acids, peptides, and analogues	41745-47-5	209.091	1.864	1.759	1.672	1.684	1.586	1.466	1.401	1.889	1.952	1.859	1.905	1.915	1.977	1.996	1.633	0.1621	1.927	0.04953
Cysteinyl-Hydroxyproline	0.02874	0.06338	0.9239	0.9031	0.8103	-0.3035	no	down	HMDB0028776	Organic acids and derivatives	Carboxylic acids and derivatives	Amino acids, peptides, and analogues	-	267.1	1.757	1.601	1.699	1.696	1.267	1.61	1.134	1.991	1.908	1.947	1.253	2.2	2.006	1.978	1.538	0.2399	1.898	0.2989
Cloversaponin I	0.007545	0.02111	0.9214	0.9171	1.3907	0.4758	no	up	HMDB0039892	Lipids and lipid-like molecules	Prenol lipids	Terpene glycosides	143519-22-6	671.351	0.8207	1.218	1.049	1.061	1.519	1.334	1.22	0.8399	1.181	0.7924	0.8351	0.7743	0.7709	0.7201	1.175	0.2244	0.8449	0.1539
Galabiosylceramide (d18:1/16:0)	0.01156	0.03008	0.9212	0.9121	0.8574	-0.222	no	down	HMDB0004833	Lipids and lipid-like molecules	Sphingolipids	Glycosphingolipids	-	925.642	2.329	2.362	2.032	1.841	1.566	2.098	2.167	2.421	2.347	2.206	2.324	2.578	2.472	2.438	2.056	0.2796	2.398	0.119
L-2-Amino-5-hydroxypentanoic acid	0.0197	0.04666	0.9178	0.8759	0.795	-0.331	no	down	HMDB0031658	Organic acids and derivatives	Carboxylic acids and derivatives	Amino acids, peptides, and analogues	-	116.072	1.142	1.112	0.968	1.218	1.608	1.512	1.53	1.743	1.844	1.953	1.341	1.54	1.525	1.493	1.299	0.2482	1.634	0.2176
5-Methylcytidine	0.003599	0.01118	0.9167	0.9214	0.8606	-0.2166	no	down	HMDB0000982;HMDB0257731	Nucleosides, nucleotides, and analogues	Pyrimidine nucleosides	Not Available	2140-61-6	240.1	2.024	2.1	2.164	2.089	1.52	1.818	1.85	2.249	2.176	2.233	2.235	2.303	2.32	2.245	1.938	0.225	2.252	0.04797
3,4,5-trihydroxy-6-{4-[3-oxo-3-(2,3,4,6-tetrahydroxyphenyl)propyl]phenoxy}oxane-2-carboxylic acid	0.01139	0.02972	0.9153	0.9084	0.8472	-0.2392	no	down	-	-	-	-	-	431.097	2.022	2.035	1.867	1.974	1.773	1.899	1.351	2.444	2.245	2.245	1.878	2.223	2.159	2.059	1.846	0.2369	2.179	0.1762
CPA(18:0/0:0)	0.007811	0.02171	0.9121	0.9183	0.8469	-0.2397	no	down	HMDB0007004	Lipids and lipid-like molecules	Glycerophospholipids	Glycerophosphates	-	484.276	1.939	1.703	1.667	1.698	1.939	1.774	2.018	2.132	2.37	2.126	2.399	2	2.283	1.732	1.82	0.1423	2.149	0.2333
3,7-Dimethyl-5-octene-1,7-diol 1-glucoside	0.2523	0.3497	0.9113	0.8969	0.5074	-0.9788	no	down	HMDB0034771	Lipids and lipid-like molecules	Fatty Acyls	Fatty acyl glycosides	-	352.233	0.1935	0.0496	0.0373	0.0614	1.461	1.335	1.439	2.337	2.451	2.459	1.67	0.0375	0.0372	0.0324	0.654	0.712	1.289	1.203
Momorcharaside A	0.0003689	0.001554	0.9068	0.8935	1.097	0.1336	no	up	HMDB0032942	Lipids and lipid-like molecules	Steroids and steroid derivatives	Steroidal glycosides	135126-59-9	880.51	3.011	3.006	3.025	2.997	2.978	2.86	2.94	2.891	2.823	2.681	2.744	2.731	2.509	2.598	2.974	0.05725	2.711	0.1299
2-Aminoacetophenone	0.001426	0.005013	0.9063	0.9156	0.8951	-0.1599	no	down	HMDB0032630;HMDB0032628	Organic oxygen compounds	Organooxygen compounds	Carbonyl compounds	613-89-8;551-93-9	118.066	2.506	2.644	2.524	2.762	2.188	2.468	2.409	2.886	2.733	2.776	2.822	2.772	2.744	2.82	2.5	0.1808	2.793	0.05326
2-(6-{2,4-dihydroxy-3-[(1E)-3-methylbut-1-en-1-yl]benzoyl}-5-(2,4-dihydroxyphenyl)-5-hydroxy-3-methylcyclohex-2-en-1-yl)benzene-1,3-diol	0.02155	0.05028	0.9049	0.8796	1.177	0.2351	no	up	-	-	-	-	-	515.209	2.6	2.551	2.325	2.365	1.892	2.078	1.928	2.069	2.109	1.611	2.039	1.902	1.756	1.888	2.248	0.2868	1.91	0.1802
4,6-Heptadiyne-1,3-diol	4.411e-05	0.0002614	0.9008	0.9063	0.8821	-0.181	no	down	HMDB0038963	Lipids and lipid-like molecules	Fatty Acyls	Fatty alcohols	-	107.05	1.95	2.038	1.842	1.93	1.852	1.848	1.739	2.192	2.188	2.145	2.142	2.125	2.126	2.049	1.886	0.09602	2.138	0.04791
2-Hydroxyestrone sulfate	0.09993	0.1706	0.8967	0.8835	1.2036	0.2674	no	up	HMDB0012622	Lipids and lipid-like molecules	Steroids and steroid derivatives	Sulfated steroids	1240-04-6	408.149	2.775	2.747	2.72	2.787	2.661	2.64	2.621	2.784	2.708	2.665	2.686	2.342	1.308	1.25	2.707	0.067	2.249	0.6773
5-Hydroxy-L-tryptophan	0.001945	0.006542	0.8967	0.9191	0.849	-0.2362	no	down	PW_C000358;HMDB0000472	Organoheterocyclic compounds	Indoles and derivatives	Tryptamines and derivatives	4350-09-08	185.071	1.777	1.97	1.773	1.827	1.446	1.578	1.518	2.072	2.018	1.95	2.086	2.03	1.879	1.963	1.698	0.1884	2	0.07328
Adrenochrome	0.002639	0.008575	0.8931	0.9005	0.905	-0.144	no	down	HMDB0012884	Organoheterocyclic compounds	Indoles and derivatives	Not Available	7506-92-5	202.048	2.827	2.966	2.806	3.06	2.451	2.743	2.676	3.194	3.011	3.081	3.086	3.075	3.054	3.084	2.79	0.1981	3.083	0.05534
N(6)-Methyllysine	0.004025	0.01226	0.8881	0.8721	1.1406	0.1898	no	up	HMDB0002038	Organic acids and derivatives	Carboxylic acids and derivatives	Amino acids, peptides, and analogues	1188-07-4	193.155	2.368	2.374	2.286	2.314	2.301	2.39	2.209	2.143	2.25	2.105	2.256	1.751	1.854	1.881	2.32	0.06329	2.034	0.2037
Hydroxyprolyl-Hydroxyproline	0.01426	0.03584	0.8833	0.9105	0.8515	-0.2319	no	down	HMDB0028864	Organic acids and derivatives	Carboxylic acids and derivatives	Amino acids, peptides, and analogues	21768-17-2	277.141	2.225	2.2	2.167	2.221	1.664	1.886	1.601	2.514	2.471	2.293	2.562	2.204	2.191	2.168	1.995	0.2745	2.343	0.1679
Angelicin	0.007294	0.0205	0.881	0.8814	1.1346	0.1822	no	up	HMDB0000852;HMDB0033930	Lipids and lipid-like molecules	Steroids and steroid derivatives	Stigmastanes and derivatives	83-46-5;523-50-2	204.067	2.685	2.574	2.603	2.451	2.631	2.575	2.588	2.518	2.508	2.387	2.431	2.078	2.139	1.899	2.587	0.0715	2.28	0.2411
3-O-p-Coumaroylquinic acid	0.002352	0.007724	0.8799	0.8833	0.87	-0.2009	no	down	HMDB0029681	Organic oxygen compounds	Organooxygen compounds	Alcohols and polyols	-	380.134	2.046	2.001	1.862	1.842	1.834	1.894	1.781	2.231	2.09	1.902	2.042	2.353	2.275	2.343	1.894	0.09556	2.177	0.1695
S-(11-hydroxy-9-deoxy-delta12-PGD2)-glutathione	0.03793	0.07899	0.8733	0.8411	1.1205	0.1641	no	up	HMDB0013055	Organic acids and derivatives	Carboxylic acids and derivatives	Amino acids, peptides, and analogues	-	687.361	3.174	3.147	3.637	3.281	3.088	2.99	2.88	2.673	2.714	2.375	2.935	3.304	3.062	2.751	3.171	0.2431	2.83	0.3004
Benzoic acid	0.002908	0.009312	0.8719	0.8813	0.904	-0.1456	no	down	HMDB0001870;HMDB0013676;HMDB0304270;HMDB0004461;HMDB0303719;HMDB0013677;HMDB0006115	Benzenoids	Benzene and substituted derivatives	Benzoic acids and derivatives	65-85-0;55-21-0;303-07-1;100-52-7;99-10-5	123.045	2.666	2.83	2.693	2.942	2.327	2.627	2.57	3.024	2.875	2.934	2.966	2.937	2.92	2.983	2.665	0.1955	2.948	0.04807
Schidigerasaponin C2	0.03528	0.07461	0.8669	0.9122	0.8921	-0.1647	no	down	HMDB0036251	Lipids and lipid-like molecules	Steroids and steroid derivatives	Steroidal glycosides	266997-36-8	818.429	2.875	2.742	3.181	2.782	3.151	3.307	3.441	3.53	3.512	3.284	4.014	3.337	3.404	2.989	3.068	0.2713	3.439	0.3117
Ascorbyl stearate	2.566e-05	0.0001676	0.8653	0.8849	1.0908	0.1254	no	up	LMFA07010789;HMDB0038242	Lipids and lipid-like molecules	Fatty Acyls	Fatty acid esters	10605-09-1	465.281	2.87	2.85	2.798	2.845	2.73	2.887	2.857	2.586	2.583	2.569	2.454	2.694	2.638	2.662	2.834	0.05353	2.598	0.07816
Lacto-N-difucopentaose II	0.001733	0.005939	0.8644	0.8531	1.084	0.1164	no	up	HMDB0001986	Organic oxygen compounds	Organooxygen compounds	Carbohydrates and carbohydrate conjugates	62258-12-2	1022.34	3.348	3.367	3.468	3.357	3.31	3.227	3.227	3.19	3.156	3.057	3.19	2.837	3.171	2.895	3.329	0.08479	3.071	0.1479
Coriandrone E	0.006741	0.01921	0.8632	0.8754	0.858	-0.221	no	down	HMDB0029971	Organoheterocyclic compounds	Benzopyrans	2-benzopyrans	177795-34-5	213.055	1.982	1.831	1.875	2.036	1.685	1.85	1.388	2.117	2.033	1.94	2.061	2.284	2.144	2.161	1.807	0.2161	2.106	0.109
Fructosamine	0.02027	0.04777	0.862	0.8495	0.8551	-0.2258	no	down	HMDB0002030	Organic oxygen compounds	Organooxygen compounds	Carbohydrates and carbohydrate conjugates	4429-04-03	144.067	1.699	2.138	2.007	1.78	1.751	2.066	1.691	1.932	2.353	2.42	2.248	1.991	2.515	1.896	1.876	0.1879	2.194	0.2519
PC(18:2(2E,4E)/0:0)	0.0003537	0.001502	0.8573	0.8571	0.958	-0.0619	no	down	LMGP01050034	-	-	-	-	520.338	5.5	5.574	5.622	5.558	5.279	5.487	5.483	5.673	5.681	5.693	5.709	5.789	5.826	5.821	5.501	0.1105	5.742	0.06789
Phenol	0.00213	0.007075	0.8564	0.8604	0.8635	-0.2117	no	down	PW_C000153;HMDB0000228;HMDB0013674	Benzenoids	Phenols	1-hydroxy-4-unsubstituted benzenoids	87-66-1;108-95-2	95.0501	1.707	1.828	1.662	1.904	1.353	1.641	1.594	1.987	1.903	1.93	1.94	1.948	1.935	1.898	1.67	0.1772	1.934	0.02991
Fumonisin A2	0.005854	0.017	0.8525	0.8226	0.8728	-0.1963	no	down	HMDB0034699	Organic acids and derivatives	Carboxylic acids and derivatives	Fumonisins	117415-47-1	730.401	1.836	1.824	1.47	1.905	1.931	1.822	1.801	2.138	2.011	2.1	1.793	2.112	2.241	2.025	1.798	0.1524	2.06	0.1402
6-Epi-7-isocucurbic acid glucoside	0.0594	0.1126	0.8489	0.8359	0.8168	-0.2919	no	down	HMDB0029782	Lipids and lipid-like molecules	Fatty Acyls	Fatty acyl glycosides	176486-13-8	397.182	1.92	1.973	1.554	1.315	1.592	1.734	0.9297	2.152	1.92	1.923	1.357	2.073	2.042	2.02	1.574	0.3623	1.927	0.2641
54-Deoxyciguatoxin	0.001607	0.005556	0.8483	0.8539	0.9264	-0.1103	no	down	HMDB0029781	Phenylpropanoids and polyketides	Ciguatera toxins	Not Available	139341-09-6	1059.56	3.209	3.24	2.911	3.156	3.439	3.248	3.28	3.464	3.502	3.466	3.492	3.537	3.404	3.404	3.212	0.1591	3.467	0.04938
Cucurbitacin I 2-glucoside	0.01964	0.04653	0.8473	0.8078	1.0841	0.1165	no	up	HMDB0035701	Lipids and lipid-like molecules	Steroids and steroid derivatives	Steroidal glycosides	29803-94-9	740.357	3.829	3.726	3.923	3.827	3.501	3.49	3.516	3.369	3.492	3.121	3.757	3.355	3.524	3.193	3.687	0.1824	3.401	0.214
PS(16:1(9Z)/20:0)	0.01636	0.04019	0.8466	0.8554	0.8682	-0.2039	no	down	HMDB0112287;PW_C057158;LMGP03010216	Lipids and lipid-like molecules	Glycerophospholipids	Glycerophosphoserines	-	853.561	2.25	2.293	2.091	2.141	1.707	1.884	1.738	2.321	2.296	2.183	2.075	2.582	2.351	2.44	2.015	0.239	2.321	0.165
Dihydrothymine	0.007875	0.02186	0.8451	0.8595	0.8918	-0.1652	no	down	HMDB0304210;PW_C000056;HMDB0000079	Organoheterocyclic compounds	Diazines	Pyrimidines and pyrimidine derivatives	696-04-8;19140-80-8	146.093	2.625	2.664	2.419	2.474	2.29	2.351	2.085	2.906	2.825	2.7	2.776	2.641	2.603	2.503	2.415	0.1994	2.708	0.1388
3,4,5-trihydroxy-6-(2-hydroxy-5-{3,5,6,7-tetrahydroxy-8-[3,4,5-trihydroxy-6-(hydroxymethyl)oxan-2-yl]-3,4-dihydro-2H-1-benzopyran-2-yl}phenoxy)oxane-2-carboxylic acid	1.995e-05	0.0001374	0.8416	0.8355	1.0695	0.0969	no	up	-	-	-	-	-	609.151	3.303	3.259	3.235	3.299	3.175	3.164	3.174	3.089	3.048	3.035	3.075	2.983	2.967	2.942	3.23	0.05977	3.02	0.05634
Yangonin	0.00333	0.01045	0.8414	0.8504	0.8917	-0.1654	no	down	HMDB0034144	Phenylpropanoids and polyketides	Kavalactones	Not Available	500-62-9	322.107	2.368	2.307	2.247	2.394	1.962	2	2.004	2.493	2.459	2.471	2.408	2.479	2.42	2.404	2.183	0.1882	2.448	0.03659
1H-Indol-3-ylacetyl-myo-inositol	0.1924	0.2847	0.8408	0.8306	1.2753	0.3508	no	up	HMDB0031182	Organoheterocyclic compounds	Indoles and derivatives	Indolyl carboxylic acids and derivatives	73925-84-5	401.131	2.478	2.389	2.431	2.386	2.259	2.148	2.118	2.686	2.558	2.562	2.473	0.7495	0.9836	0.696	2.316	0.1417	1.816	0.9471
Lablaboside A	0.0954	0.1646	0.831	0.8649	0.7698	-0.3774	no	down	HMDB0032892	Lipids and lipid-like molecules	Prenol lipids	Terpene glycosides	209802-26-6	1125.55	1.128	1.097	1.915	1.084	1.091	1.448	1.955	2.004	1.617	1.759	2.562	1.924	1.715	1.036	1.388	0.395	1.803	0.4589
3,4,5-trihydroxy-6-{[3,6,7-trihydroxy-2-(4-hydroxy-3-methoxyphenyl)-4-oxo-3,4-dihydro-2H-1-benzopyran-5-yl]oxy}oxane-2-carboxylic acid	0.005128	0.01511	0.8255	0.8405	0.8657	-0.2081	no	down	-	-	-	-	-	549.066	1.931	1.899	1.834	1.771	1.665	1.6	1.389	2.133	2.042	2.024	1.994	1.972	1.882	1.921	1.727	0.1911	1.995	0.08236
Beta-Glucogallin	0.008734	0.02385	0.8217	0.8173	0.8983	-0.1547	no	down	HMDB0301708;HMDB0038728	Phenylpropanoids and polyketides	Tannins	Not Available	554-37-0;13405-60-2	365.106	2.38	2.44	2.314	2.404	2.33	2.419	2.29	2.498	2.506	2.406	2.44	2.859	2.878	2.866	2.368	0.05735	2.636	0.2193
1,2,3,4,5,6-Hexahydro-5-(1-hydroxyethylidene)-7H-cyclopenta[b]pyridin-7-one	0.006009	0.01738	0.817	0.8168	0.8652	-0.2089	no	down	HMDB0039655	Organoheterocyclic compounds	Pyridines and derivatives	Hydropyridines	118355-70-7	144.081	1.904	1.638	1.615	1.735	1.57	1.757	1.371	2.047	1.986	1.915	1.936	2.007	1.753	1.753	1.656	0.1677	1.914	0.1183
1-Methylinosine	0.01133	0.0296	0.815	0.7931	1.1135	0.1551	no	up	HMDB0002721	Nucleosides, nucleotides, and analogues	Purine nucleosides	Not Available	2140-73-0	305.086	2.684	2.695	2.593	2.623	2.304	2.388	2.292	2.258	2.237	1.954	2.287	2.379	2.333	2.336	2.511	0.1776	2.255	0.1414
Astin I	0.01318	0.03361	0.8095	0.793	0.8757	-0.1915	no	down	HMDB0041419	Organic acids and derivatives	Peptidomimetics	Hybrid peptides	161162-22-7	534.212	1.868	1.868	1.737	1.736	1.985	1.931	1.786	2.229	2.091	2.092	1.746	2.217	1.947	2.43	1.845	0.09603	2.107	0.219
YM-53601	0.005892	0.0171	0.809	0.8274	0.8901	-0.168	no	down	-	-	-	-	-	337.168	2.21	2.344	2.331	2.239	1.876	1.954	1.897	2.414	2.346	2.339	2.377	2.39	2.409	2.412	2.122	0.2055	2.384	0.03132
3,4,5-trihydroxy-6-{[3-(3-hydroxyphenyl)propanoyl]oxy}oxane-2-carboxylic acid	0.1522	0.2372	0.8078	0.7922	1.1253	0.1703	no	up	-	-	-	-	-	307.083	4.098	3.942	4.019	4.075	3.185	2.943	3.191	3.456	3.827	3.475	3.629	2.797	2.91	2.524	3.636	0.5047	3.231	0.4854
4-formyl Indole	2.423e-05	0.000161	0.7983	0.8078	0.955	-0.0664	no	down	-	-	-	-	-	146.061	4.259	4.299	4.173	4.226	4.143	4.189	4.113	4.437	4.389	4.376	4.471	4.358	4.41	4.346	4.2	0.06528	4.398	0.04441
Indanone	3.246e-05	0.000203	0.7956	0.8063	0.9459	-0.0802	no	down	HMDB0059602;HMDB0253445	Benzenoids	Indanes	Indanones	83-33-0	115.055	3.52	3.567	3.437	3.497	3.403	3.45	3.378	3.702	3.652	3.638	3.743	3.621	3.673	3.612	3.465	0.06696	3.663	0.04674
PC(18:0/0:0)	0.0006956	0.002687	0.7919	0.7772	1.0372	0.0527	no	up	HMDB0010384;LMGP01050026	Lipids and lipid-like molecules	Glycerophospholipids	Glycerophosphocholines	19420-57-6	524.37	5.566	5.713	5.869	5.744	5.67	5.602	5.802	5.477	5.423	5.463	5.549	5.56	5.507	5.556	5.71	0.1073	5.505	0.05281
Flavin adenine dinucleotide (FAD)	7.152e-06	6.021e-05	0.7919	0.7905	1.0615	0.0861	no	up	-	-	-	-	-	786.165	3.239	3.213	3.193	3.186	3.229	3.162	3.133	3.06	3.108	2.982	2.969	2.978	2.984	2.984	3.194	0.03752	3.009	0.05313
GPCho(2:0/20:5(5Z,8Z,11Z,14Z,17Z))	0.05816	0.1107	0.7843	0.7681	0.9148	-0.1285	no	down	-	-	-	-	-	584.331	3.578	3.195	3.228	3.163	3.244	3.324	3.333	3.894	3.996	3.88	3.749	3.28	3.321	3.091	3.295	0.1397	3.602	0.3613
4-Hydroxybenzylamine	0.02094	0.0491	0.7838	0.8104	0.8549	-0.2262	no	down	HMDB0032578	Benzenoids	Benzene and substituted derivatives	Phenylmethylamines	696-60-6	106.066	1.968	1.778	1.795	1.949	1.477	1.705	1.204	2.046	2.026	1.857	2.114	1.983	1.878	1.992	1.697	0.2723	1.985	0.09125
Milrinone	0.009311	0.02515	0.778	0.7757	0.8801	-0.1843	no	down	HMDB0014380	Organoheterocyclic compounds	Pyridines and derivatives	Bipyridines and oligopyridines	78415-72-2	250.039	2.026	1.824	1.701	1.92	1.779	1.655	1.481	2.031	2.113	2.006	1.886	2.111	2.062	1.861	1.769	0.179	2.01	0.1013
Butyl (S)-3-hydroxybutyrate glucoside	0.01497	0.03736	0.7767	0.7404	1.1169	0.1595	no	up	HMDB0031694	Lipids and lipid-like molecules	Fatty Acyls	Fatty acyl glycosides	-	361.125	2.192	2.235	2.514	2.282	2.149	2.064	2.15	2.157	1.771	1.817	2.202	1.979	1.968	2.066	2.227	0.1443	1.994	0.1618
Glutathione, oxidized	0.3213	0.4224	0.7679	0.7558	1.1933	0.255	no	up	HMDB0003337;HMDB0011691	Organic acids and derivatives	Carboxylic acids and derivatives	Amino acids, peptides, and analogues	27025-41-8;15718-51-1	613.159	3.878	3.724	3.766	3.841	2.614	1.896	2.577	3.282	3.703	3.266	3.417	1.95	2.276	0.7857	3.185	0.8057	2.669	1.047
1-Acetylindole	9.964e-05	0.0005152	0.767	0.7799	0.9499	-0.0742	no	down	-	-	-	-	-	142.066	3.678	3.723	3.597	3.653	3.559	3.605	3.517	3.856	3.826	3.768	3.893	3.75	3.819	3.76	3.619	0.07095	3.81	0.05352
LysoPC(18:1(11Z))	0.002914	0.009326	0.7634	0.7619	0.9311	-0.103	no	down	HMDB0010385	Lipids and lipid-like molecules	Glycerophospholipids	Glycerophosphocholines	-	560.307	2.9	2.955	2.964	2.946	2.619	2.898	2.786	3.052	2.964	3.039	3.034	3.229	3.122	3.109	2.867	0.1248	3.079	0.08437
PC(15:0/0:0)	0.00201	0.006731	0.7632	0.7608	0.9495	-0.0748	no	down	HMDB0010381;LMGP01050016;HMDB0010375	Lipids and lipid-like molecules	Glycerophospholipids	Glycerophosphocholines	-	482.322	3.922	3.937	4.042	3.821	3.771	3.947	3.824	4.058	4.03	3.984	4.015	4.189	4.201	4.237	3.895	0.09388	4.102	0.1034
Cis-3-Hexenyl salicylate	0.02	0.04726	0.7573	0.7657	0.8865	-0.1738	no	down	HMDB0061942;HMDB0061823	Benzenoids	Benzene and substituted derivatives	Benzoic acids and derivatives	-	238.142	2.055	2.179	2.108	2.201	1.75	1.688	1.852	2.347	2.296	2.418	2.218	2.077	2.19	2.057	1.976	0.2101	2.229	0.1343
7-Methylguanosine	0.02173	0.05059	0.7552	0.7902	0.9072	-0.1405	no	down	HMDB0001107;HMDB0005862	Nucleosides, nucleotides, and analogues	Purine nucleosides	Not Available	2140-77-4;20244-86-4	263.099	2.971	2.869	2.788	2.932	2.469	2.599	2.336	3.057	2.945	2.756	3.178	3.042	2.927	2.995	2.709	0.2445	2.986	0.1311
O-O-glucuronide rosiglitazone	0.2559	0.3539	0.7483	0.7343	1.138	0.1865	no	up	HMDB0060857;PW_C040634	Organic oxygen compounds	Organooxygen compounds	Carbohydrates and carbohydrate conjugates	-	613.16	4.097	3.94	4.006	4.031	3.015	2.565	3	3.491	3.878	3.493	3.629	2.47	2.688	2.014	3.522	0.6383	3.095	0.6999
Beta-PHENYL-gamma-Aminobutyric Acid	2.974e-05	0.0001888	0.7437	0.7489	1.0714	0.0995	no	up	HMDB0246346	Organic acids and derivatives	Carboxylic acids and derivatives	Amino acids, peptides, and analogues	-	180.102	2.48	2.611	2.488	2.604	2.547	2.572	2.554	2.384	2.388	2.444	2.332	2.431	2.318	2.366	2.551	0.05155	2.381	0.04656
LysoPA(18:2(9Z,12Z)/0:0)	0.03308	0.07063	0.7387	0.7406	0.8925	-0.1641	no	down	HMDB0007856	Lipids and lipid-like molecules	Glycerophospholipids	Glycerophosphates	-	457.232	2.233	2.294	2.215	2.14	1.7	2.002	1.829	2.242	2.249	2.283	2.041	2.516	2.402	2.414	2.059	0.2242	2.307	0.1544
4-Coumaroyl-CoA	0.1297	0.2091	0.7382	0.7423	0.8335	-0.2627	no	down	LMFA07050265;HMDB0060153;HMDB0304822	Lipids and lipid-like molecules	Fatty Acyls	Fatty acyl thioesters	119785-99-8	936.147	2.254	2.029	1.878	1.701	1.314	1.724	1.117	2.268	2.408	2.146	2.303	1.893	2.161	1.242	1.717	0.3947	2.06	0.3954
1-(Hydroxymethyl)-5,5-dimethyl-2,4-imidazolidinedione	0.0004432	0.001813	0.7378	0.7401	0.951	-0.0725	no	down	HMDB0031670	Organoheterocyclic compounds	Azolidines	Imidazolidines	116-25-6	123.056	3.635	3.521	3.497	3.514	3.549	3.492	3.511	3.667	3.759	3.686	3.799	3.652	3.835	3.591	3.531	0.04932	3.713	0.08725
Streptozocin	0.006607	0.01889	0.7367	0.7281	0.9168	-0.1253	no	down	HMDB0014572;HMDB0258513;HMDB0258518	Organic oxygen compounds	Organooxygen compounds	Carbohydrates and carbohydrate conjugates	18883-66-4	283.127	2.447	2.296	2.198	2.283	2.188	2.207	2.031	2.538	2.398	2.417	2.243	2.557	2.467	2.458	2.236	0.1271	2.439	0.1044
Aspartylglycosamine	0.0237	0.05423	0.7363	0.7558	1.1048	0.1438	no	up	HMDB0000489	Organic oxygen compounds	Organooxygen compounds	Carbohydrates and carbohydrate conjugates	2776-93-4	300.119	2.658	2.768	2.69	2.763	2.41	2.535	2.112	2.341	2.381	2.385	2.158	2.34	2.343	2.282	2.562	0.2363	2.319	0.07862
Glycyl-Threonine	0.02092	0.04907	0.7313	0.7437	0.8729	-0.1961	no	down	HMDB0028851	Organic acids and derivatives	Carboxylic acids and derivatives	Amino acids, peptides, and analogues	-	177.087	1.973	1.857	1.872	1.536	1.607	1.434	1.405	1.96	1.994	1.962	1.946	1.83	1.896	1.793	1.669	0.2293	1.912	0.07526
N-(4-amino-2-hydroxybutyl)-3-(3,4-dihydroxyphenyl)prop-2-enimidic acid	0.002454	0.008037	0.7229	0.7172	0.9491	-0.0754	no	down	-	-	-	-	-	267.134	3.604	3.499	3.404	3.476	3.339	3.398	3.275	3.644	3.597	3.572	3.507	3.615	3.726	3.625	3.428	0.1088	3.612	0.06716
6-{[5-(3,4-dihydroxyphenyl)-4-hydroxypentanoyl]oxy}-3,4,5-trihydroxyoxane-2-carboxylic acid	0.0337	0.07183	0.7223	0.7414	0.8833	-0.179	no	down	-	-	-	-	-	425.102	2.138	1.974	1.973	2.267	1.707	1.82	1.685	2.209	2.134	1.933	2.078	2.444	2.148	2.415	1.938	0.2169	2.194	0.182
Gazer	0.1109	0.1851	0.7192	0.7158	0.8901	-0.168	no	down	HMDB0029352	Nucleosides, nucleotides, and analogues	Purine nucleosides	Not Available	171628-14-1	1066.39	1.976	2.823	2.666	2.705	1.937	2.925	2.488	2.663	2.325	2.818	2.785	3.087	2.971	3.036	2.503	0.3969	2.812	0.2619
3'-Hydroxy-T2 Toxin	0.1798	0.27	0.7186	0.6929	1.1536	0.2061	no	up	HMDB0036601	Lipids and lipid-like molecules	Prenol lipids	Sesquiterpenoids	84474-35-1	505.205	2.984	2.677	2.703	2.823	2.29	2.107	1.977	2.466	2.691	2.369	2.669	1.74	1.785	1.504	2.509	0.3835	2.175	0.4873
LysoPE(16:1(9Z)/0:0)	0.003435	0.01073	0.7171	0.7256	0.918	-0.1234	no	down	HMDB0011504	Lipids and lipid-like molecules	Glycerophospholipids	Glycerophosphoethanolamines	-	469.308	2.257	2.271	2.259	2.212	2.079	2.131	1.914	2.37	2.318	2.332	2.296	2.464	2.339	2.362	2.161	0.1303	2.354	0.05448
(1S,16R)-5,7,10,11-tetrahydroxy-8,8,10,12,16-pentamethyl-3-[1-(2-methyl-1,3-thiazol-4-yl)prop-1-en-2-yl]-17-oxa-4-azabicyclo[14.1.0]heptadec-4-en-9-one	0.01222	0.03152	0.7134	0.7192	0.8953	-0.1596	no	down	-	-	-	-	-	564.305	1.873	1.917	2.011	1.953	1.532	1.715	1.691	2.158	2.103	1.964	1.967	2.026	2.029	1.928	1.813	0.1716	2.025	0.0818
Cassythicine	0.2944	0.3942	0.7125	0.6696	0.4965	-1.0101	no	down	HMDB0033354	Alkaloids and derivatives	Aporphines	Not Available	5890-28-8	358.164	0.0398	0.0797	0.1341	0.2141	1.467	0.7755	0.0465	1.394	1.604	1.867	0.1318	0.0618	0.034	0.4599	0.3938	0.5388	0.7932	0.7992
6-{[2-(2,4-dihydroxyphenyl)-3-(8-hydroxy-3,7-dimethylocta-2,6-dien-1-yl)-8-(3-methylbut-2-en-1-yl)-4-oxo-4H-chromen-7-yl]oxy}-3,4,5-trihydroxyoxane-2-carboxylic acid	0.2931	0.3929	0.7085	0.7631	0.6862	-0.5433	no	down	-	-	-	-	-	689.26	0.1035	0.0968	2.191	1.386	1.898	0.0951	1.684	2.109	1.646	1.952	2.224	0.1333	1.464	1.338	1.065	0.9356	1.552	0.7067
2-Phenylglycine	0.01549	0.03848	0.7084	0.7326	0.9343	-0.098	no	down	HMDB0002210	Organic acids and derivatives	Carboxylic acids and derivatives	Amino acids, peptides, and analogues	2835-06-05	134.061	3.413	3.327	3.278	3.462	2.98	3.156	2.969	3.514	3.486	3.357	3.555	3.462	3.34	3.459	3.226	0.1979	3.453	0.07881
6-(3-ethylphenoxy)-3,4,5-trihydroxyoxane-2-carboxylic acid	0.01897	0.04531	0.707	0.7208	0.888	-0.1714	no	down	-	-	-	-	-	263.092	1.778	1.976	1.716	2.1	1.547	1.748	1.51	2.028	2.025	1.954	1.971	1.921	2.06	1.982	1.768	0.2129	1.991	0.04839
Asn Ile Ile Arg	0.148	0.2321	0.704	0.6741	1.0973	0.134	no	up	-	-	-	-	-	515.33	3.727	3.468	3.48	3.666	3.197	3.084	2.812	3.284	3.41	3.138	3.517	2.649	2.827	2.535	3.348	0.331	3.051	0.3842
Ent-6R,16bOH,17-Trihydroxy-7-oxo-6,7-seco-19,6-kauranolide 6-O-glucoside	0.08317	0.1478	0.6999	0.6558	1.0769	0.1069	no	up	HMDB0038546	Lipids and lipid-like molecules	Prenol lipids	Terpene glycosides	132242-50-3	493.242	3.422	3.467	3.64	3.602	3.131	3.075	3.281	2.954	3.11	2.913	3.591	3.018	3.382	2.962	3.374	0.2199	3.133	0.2565
1,2-Di-(9Z,12Z,15Z-octadecatrienoyl)-3-(Galactosyl-alpha-1-6-Galactosyl-beta-1)-glycerol	0.02993	0.06539	0.6929	0.7041	0.9263	-0.1104	no	down	HMDB0011127	Lipids and lipid-like molecules	Glycerolipids	Glycosylglycerols	-	959.572	3.057	3.005	3.011	2.856	2.408	2.954	2.942	3.135	3.132	3.009	3.306	3.028	3.032	3.199	2.89	0.2221	3.12	0.1079
31-Hydroxy rifabutin	0.04025	0.08283	0.6885	0.7271	1.0905	0.125	no	up	HMDB0060754	Organoheterocyclic compounds	Naphthofurans	Not Available	-	827.427	2.918	2.971	2.825	2.869	3.413	3.317	3.278	2.842	2.792	2.9	2.472	2.991	2.917	2.879	3.084	0.2428	2.828	0.1684
Validamycin A	0.05255	0.1022	0.688	0.6749	1.0978	0.1346	no	up	HMDB0036592	Organic oxygen compounds	Organooxygen compounds	Carbohydrates and carbohydrate conjugates	37248-47-8	462.192	2.586	2.687	2.559	2.641	2.592	2.581	2.572	2.59	2.754	2.407	2.519	2.286	2.063	1.975	2.603	0.04531	2.371	0.2819
Lucidenic acid J	0.1364	0.2175	0.6837	0.7168	1.0892	0.1233	no	up	HMDB0035700	Lipids and lipid-like molecules	Prenol lipids	Triterpenoids	-	554.274	3.306	3.214	3.479	3.317	4.017	3.954	4.107	3.112	3.183	2.941	3.615	3.667	3.67	3.125	3.628	0.3832	3.331	0.3091
PC(20:3(5Z,8Z,11Z)/0:0)	0.01097	0.0288	0.681	0.6788	0.9542	-0.0676	no	down	LMGP01050139;HMDB0010393	Lipids and lipid-like molecules	Glycerophospholipids	Glycerophosphocholines	1199257-41-4	546.354	3.876	4.005	4.088	4.002	3.639	3.948	3.982	4.04	4.011	4.097	4.119	4.232	4.195	4.166	3.934	0.1452	4.123	0.08066
6-Thioxanthine 5'-monophosphate	0.01394	0.03519	0.6799	0.6795	0.9437	-0.0836	no	down	HMDB0060418	Organoheterocyclic compounds	Diazines	Pyrimidines and pyrimidine derivatives	3237-49-8	444.031	3.321	3.214	3.271	3.214	3.156	3.315	3.275	3.476	3.645	3.456	3.608	3.262	3.483	3.188	3.252	0.06012	3.446	0.1676
Temocaprilat	0.0271	0.0604	0.6792	0.6927	1.1578	0.2114	no	up	HMDB0247830;PW_C040729;HMDB0061721	Organic acids and derivatives	Carboxylic acids and derivatives	Amino acids, peptides, and analogues	110221-53-9	487.08	1.693	1.603	1.539	1.402	1.776	1.629	1.608	1.64	1.641	1.269	1.117	1.393	1.247	1.411	1.607	0.1175	1.388	0.1982
6-[(2-{4-[6-carboxy-5-(2,4-dihydroxyphenyl)-3-methylcyclohex-2-en-1-yl]-3,5-dihydroxyphenyl}-7-(3-methylbut-2-en-1-yl)-1-benzofuran-6-yl)oxy]-3,4,5-trihydroxyoxane-2-carboxylic acid	3.859e-05	0.000235	0.6745	0.6745	1.0317	0.045	no	up	-	-	-	-	-	715.236	4.554	4.524	4.535	4.615	4.544	4.587	4.581	4.389	4.455	4.406	4.473	4.408	4.483	4.35	4.563	0.03257	4.423	0.04852
22-Angeloyltheasapogenol A	0.03563	0.07508	0.6738	0.6717	0.9189	-0.122	no	down	HMDB0032831	Lipids and lipid-like molecules	Prenol lipids	Triterpenoids	200492-44-0	571.403	2.594	2.486	2.477	2.337	1.989	2.522	2.162	2.644	2.601	2.568	2.5	2.457	2.565	2.695	2.367	0.219	2.576	0.08124
Melleolide L	3.413e-05	0.0002113	0.6713	0.6692	1.0351	0.0498	no	up	HMDB0035067	Lipids and lipid-like molecules	Prenol lipids	Sesquiterpenoids	298702-67-7	492.182	4.038	4.056	4.009	4.078	3.961	3.973	3.955	3.91	3.902	3.876	3.877	3.873	3.853	3.828	4.01	0.04883	3.874	0.02782
4-O-alpha-D-Galactopyranuronosyl-D-galacturonic acid	0.01139	0.02972	0.665	0.6744	0.9282	-0.1075	no	down	HMDB0039721	Organic oxygen compounds	Organooxygen compounds	Carbohydrates and carbohydrate conjugates	5894-59-7	335.057	2.448	2.217	2.301	2.315	2.38	2.475	2.417	2.502	2.742	2.422	2.691	2.471	2.61	2.399	2.365	0.09148	2.548	0.1343
6-{2-[(E)-2-[3,5-dihydroxy-4-(3-methylbut-2-en-1-yl)phenyl]ethenyl]-3,5-dihydroxyphenoxy}-3,4,5-trihydroxyoxane-2-carboxylic acid	0.004438	0.01337	0.6633	0.6692	0.919	-0.1219	no	down	-	-	-	-	-	568.182	1.868	1.907	1.932	1.923	2.021	1.962	1.808	2.234	2.215	2.1	2.101	2.004	1.99	1.959	1.917	0.06754	2.086	0.1088
Tyrosyl-Methionine	0.03228	0.06925	0.6614	0.6803	0.89	-0.1681	no	down	HMDB0029111	Organic acids and derivatives	Carboxylic acids and derivatives	Amino acids, peptides, and analogues	-	313.123	1.936	1.933	1.815	1.849	1.65	1.653	1.344	2.061	2.059	1.849	1.955	2.029	1.941	1.791	1.74	0.2104	1.955	0.1046
Porson	0.001915	0.006464	0.6571	0.674	0.9496	-0.0746	no	down	HMDB0030810	Phenylpropanoids and polyketides	Diarylheptanoids	Cyclic diarylheptanoids	56222-03-8	425.134	3.019	3.156	3.106	3.162	2.959	3.022	2.959	3.26	3.184	3.171	3.209	3.265	3.12	3.31	3.055	0.08681	3.217	0.06503
6-{4-[(1E)-3-(2,4-dihydroxy-3,6-dioxocyclohexa-1,4-dien-1-yl)-3-oxoprop-1-en-1-yl]phenoxy}-3,4,5-trihydroxyoxane-2-carboxylic acid	0.00733	0.02057	0.6521	0.6583	0.9278	-0.1081	no	down	-	-	-	-	-	463.088	2.311	2.24	2.213	2.225	2.06	1.977	2.001	2.355	2.337	2.364	2.261	2.27	2.326	2.288	2.147	0.1315	2.314	0.04124
PS(18:2(9Z,12Z)/20:5(5Z,8Z,11Z,14Z,17Z))	0.02336	0.05364	0.6513	0.6622	1.0604	0.0846	no	up	LMGP03010360;HMDB0112434;PW_C060836	Lipids and lipid-like molecules	Glycerophospholipids	Glycerophosphoserines	-	844.456	3.378	3.244	3.155	3.217	3.605	3.462	3.525	3.086	3.01	3.166	3.265	3.219	3.287	3.203	3.369	0.1698	3.177	0.09883
PC(20:5(5Z,8Z,11Z,14Z,17Z)/0:0)	0.04099	0.08412	0.6493	0.6533	0.9531	-0.0693	no	down	LMGP01050050	-	-	-	-	542.322	4.22	4.297	4.32	4.187	3.668	4.131	4.028	4.322	4.248	4.243	4.277	4.437	4.395	4.354	4.122	0.2231	4.325	0.07438
N-(2-Hydroxyethyl)-morpholine	0.0009299	0.003457	0.6464	0.6405	1.0627	0.0877	no	up	PW_C040624;HMDB0060650	Organoheterocyclic compounds	Oxazinanes	Morpholines	622-40-2	114.092	2.43	2.441	2.376	2.423	2.292	2.257	2.266	2.225	2.237	2.215	2.239	2.195	2.224	2.175	2.355	0.08111	2.216	0.02337
N-Glycolylneuraminic acid	0.0001589	0.0007648	0.6458	0.6554	1.0685	0.0956	no	up	HMDB0000833;HMDB0242723;HMDB0062502	Organic oxygen compounds	Organooxygen compounds	Carbohydrates and carbohydrate conjugates	1113-83-3	290.088	2.098	2.11	2.127	2.156	2.167	2.165	2.139	1.987	1.961	1.99	1.974	2.004	2.134	1.952	2.137	0.02702	2	0.06147
Descladinose roxithromycin	0.03502	0.07421	0.6447	0.6568	0.9335	-0.0993	no	down	HMDB0060814	Organic oxygen compounds	Organooxygen compounds	Carbohydrates and carbohydrate conjugates	-	643.413	3.031	3.057	2.717	2.895	2.51	2.984	2.964	3.091	3.113	2.952	3.24	3.035	2.956	3.206	2.88	0.1984	3.085	0.1129
PS(20:4(8Z,11Z,14Z,17Z)/20:1(11Z))	0.04751	0.09455	0.6411	0.6531	0.9451	-0.0815	no	down	HMDB0112666;PW_C061086	Lipids and lipid-like molecules	Glycerophospholipids	Glycerophosphoserines	-	901.563	3.79	3.727	3.708	3.671	3.205	3.724	3.261	3.83	3.829	3.744	3.807	3.714	3.747	3.869	3.584	0.2428	3.792	0.05679
Asparaginyl-Aspartic acid	0.002967	0.009465	0.6406	0.6491	0.9387	-0.0913	no	down	HMDB0028727	Organic acids and derivatives	Carboxylic acids and derivatives	Amino acids, peptides, and analogues	61365-15-9	230.079	2.442	2.503	2.391	2.357	2.267	2.291	2.246	2.597	2.576	2.477	2.493	2.504	2.473	2.456	2.357	0.09539	2.511	0.05439
6-{4-[(E)-2-{3,5-dihydroxy-4-[(1E)-3-hydroxy-3-methylbut-1-en-1-yl]phenyl}ethenyl]phenoxy}-3,4,5-trihydroxyoxane-2-carboxylic acid	0.0006129	0.002401	0.6386	0.6369	1.0347	0.0492	no	up	-	-	-	-	-	453.152	4.106	4.104	4.052	4.108	3.996	4.01	3.987	3.994	3.975	3.92	3.925	3.899	3.864	3.839	4.052	0.05453	3.916	0.05559
LysoPE(0:0/18:2(9Z,12Z))	0.06799	0.1255	0.6346	0.6442	0.9051	-0.1439	no	down	HMDB0011477	Lipids and lipid-like molecules	Glycerophospholipids	Glycerophosphoethanolamines	-	500.273	2.182	2.223	2.223	2.12	1.689	1.884	1.764	2.178	2.126	2.153	1.976	2.419	2.368	2.342	2.012	0.2282	2.223	0.1587
Chloropanaxydiol	0.004754	0.01413	0.6339	0.6256	0.9421	-0.086	no	down	HMDB0032676	Organohalogen compounds	Halohydrins	Chlorohydrins	114687-51-3	376.164	2.554	2.358	2.382	2.401	2.518	2.401	2.348	2.668	2.672	2.572	2.484	2.609	2.478	2.525	2.423	0.08029	2.572	0.08099
PC(14:0/0:0)	0.008257	0.02272	0.6247	0.6339	0.961	-0.0574	no	down	HMDB0010379;LMGP01050012	Lipids and lipid-like molecules	Glycerophospholipids	Glycerophosphocholines	20559-16-4	468.306	3.994	4.04	4	3.966	3.77	3.89	3.732	4.065	4.02	4.01	4.042	4.171	4.118	4.078	3.913	0.1203	4.072	0.05681
Cysteinyl-Lysine	0.2699	0.3684	0.6227	0.5928	0.519	-0.9462	no	down	HMDB0028780	Organic acids and derivatives	Carboxylic acids and derivatives	Amino acids, peptides, and analogues	-	214.1	0.5439	0.2676	0.2158	0.504	0.0868	0.3735	0.0801	0.2615	1.24	1.511	0.0958	0.7199	0.0871	0.0765	0.296	0.1864	0.5703	0.5992
1,3-Dihydro-(2H)-indol-2-one	0.003644	0.0113	0.622	0.6322	0.9428	-0.085	no	down	HMDB0061918	Organoheterocyclic compounds	Indoles and derivatives	Indolines	59-48-3	134.061	2.555	2.545	2.453	2.492	2.38	2.402	2.351	2.675	2.669	2.605	2.677	2.534	2.565	2.494	2.454	0.08031	2.603	0.07433
Castaneiolide	0.08864	0.1555	0.619	0.6449	1.0865	0.1197	no	up	HMDB0034876	Lipids and lipid-like molecules	Fatty Acyls	Fatty acid esters	125300-50-7	421.189	2.792	2.905	2.938	2.999	2.385	2.497	2.295	2.567	2.46	2.629	2.349	2.484	2.347	2.473	2.687	0.2886	2.473	0.104
3-Pyridylacetic acid	0.005147	0.01516	0.6165	0.6153	0.9293	-0.1058	no	down	HMDB0001538	Organoheterocyclic compounds	Pyridines and derivatives	Not Available	501-81-5	120.045	1.981	1.908	1.87	1.973	1.802	1.831	1.705	2.015	2.014	2.009	1.902	2.057	2.043	2.025	1.867	0.09808	2.009	0.05029
4,5-Dihydroniveusin A	0.01086	0.02855	0.6165	0.5831	0.9421	-0.086	no	down	HMDB0032844	Lipids and lipid-like molecules	Prenol lipids	Terpene lactones	98204-96-7	438.215	2.307	2.208	2.215	2.224	2.16	2.35	2.267	2.378	2.33	2.429	2.187	2.498	2.45	2.424	2.247	0.06502	2.385	0.1022
Demethylphylloquinone	0.0002648	0.001173	0.6139	0.6136	0.9609	-0.0575	no	down	HMDB0004649	Lipids and lipid-like molecules	Prenol lipids	Quinone and hydroquinone lipids	34625-86-0	475.296	3.066	2.997	2.992	3.048	2.98	2.978	2.93	3.173	3.182	3.115	3.119	3.093	3.11	3.055	2.999	0.04571	3.121	0.04414
PS(DiMe(11,5)/MonoMe(13,5))	0.003948	0.01205	0.6123	0.6157	0.9527	-0.0699	no	down	HMDB0061568	Lipids and lipid-like molecules	Glycerophospholipids	Glycerophosphoserines	-	1001.61	2.931	2.924	2.847	2.865	2.674	2.831	2.785	3.004	3	2.914	2.921	3.041	2.923	3.04	2.837	0.08817	2.978	0.05675
O-Xylene	0.3733	0.4743	0.6093	0.7033	0.7976	-0.3263	no	down	HMDB0059851	Benzenoids	Benzene and substituted derivatives	Xylenes	95-47-6	107.086	2.783	2.638	2.774	2.556	1.332	0.1289	0.1198	2.631	2.563	2.471	2.274	1.878	1.836	1.806	1.762	1.226	2.209	0.3623
Genistin	0.2093	0.3034	0.6084	0.6225	0.8948	-0.1604	no	down	LMPK12050166;HMDB0033988	Phenylpropanoids and polyketides	Isoflavonoids	Isoflavonoid O-glycosides	529-59-9	433.113	1.889	1.947	2.153	1.711	2.744	2.763	2.625	2.511	2.255	2.182	2.317	2.86	2.645	2.926	2.262	0.4415	2.528	0.2949
6-[2,3-dihydroxy-5-({[3-hydroxy-6-(hydroxymethyl)-4,5-bis(3,4,5-trihydroxybenzoyloxy)oxan-2-yl]oxy}carbonyl)phenoxy]-3,4,5-trihydroxyoxane-2-carboxylic acid	0.01791	0.04329	0.604	0.6028	0.9442	-0.0828	no	down	-	-	-	-	-	813.133	2.726	2.531	2.529	2.472	2.781	2.743	2.571	2.817	2.853	2.626	2.755	2.784	2.872	2.732	2.622	0.1242	2.777	0.0836
Ganoderic acid L	0.1774	0.2672	0.5999	0.5723	1.0977	0.1345	no	up	HMDB0035885	Phenylpropanoids and polyketides	Isoflavonoids	O-methylated isoflavonoids	102607-24-9	499.309	2.49	2.98	2.546	2.765	2.385	2.319	2.368	2.231	3.089	2.096	2.269	2.241	2.11	2.222	2.55	0.2409	2.323	0.3445
3a,6a,7b-Trihydroxy-5b-cholanoic acid	0.1324	0.2125	0.5995	0.6258	0.9158	-0.1269	no	down	HMDB0000364	Lipids and lipid-like molecules	Steroids and steroid derivatives	Bile acids, alcohols and derivatives	6830-03-01	431.274	3.141	2.919	2.654	2.578	2.786	2.895	1.985	3.045	3.171	2.864	3.193	2.788	2.808	2.832	2.708	0.3687	2.957	0.1753
Gamma2-Solamarine	0.05785	0.1103	0.5986	0.5984	0.9379	-0.0925	no	down	HMDB0029371	Lipids and lipid-like molecules	Steroids and steroid derivatives	Steroidal glycosides	11034-34-7	763.478	2.741	2.836	3.06	2.809	2.496	2.744	2.771	2.887	2.736	2.891	2.858	3.166	3.061	3.147	2.779	0.1663	2.963	0.1622
Gossypetin 8-glucoside 3-sulfate	0.006605	0.01889	0.5965	0.5863	0.9467	-0.079	no	down	HMDB0037751	Phenylpropanoids and polyketides	Flavonoids	Flavonoid glycosides	-	602.077	2.463	2.347	2.298	2.207	2.436	2.393	2.38	2.601	2.51	2.523	2.504	2.462	2.471	2.391	2.361	0.08692	2.494	0.0643
Blumenol C O-[apiosyl-(1->6)-glucoside]	0.01874	0.04491	0.5961	0.5791	0.9312	-0.1028	no	down	HMDB0031936	Lipids and lipid-like molecules	Fatty Acyls	Fatty acyl glycosides	177261-68-6	469.244	2.137	1.858	1.942	1.985	1.974	2.049	1.797	2.154	2.179	2.083	1.97	2.223	2.091	2.058	1.963	0.1135	2.108	0.08432
Muzanzagenin	0.1281	0.2071	0.5956	0.6144	0.9016	-0.1494	no	down	HMDB0032601	Lipids and lipid-like molecules	Steroids and steroid derivatives	Oxosteroids	197080-19-6	460.306	2.197	2.44	2.384	2.159	1.673	2.434	1.727	2.501	2.669	2.257	2.469	2.058	2.278	2.425	2.145	0.3237	2.379	0.1988
3,4,5-trihydroxy-6-{[1-hydroxy-1-(7-methoxy-2-oxo-2H-chromen-8-yl)-3-methylbut-3-en-2-yl]oxy}oxane-2-carboxylic acid	0.2633	0.3616	0.5946	0.5783	0.8424	-0.2474	no	down	-	-	-	-	-	494.168	1.405	1.582	1.496	1.42	1.768	1.563	1.052	2.251	2.324	2.463	1.452	1.148	1.137	1.437	1.47	0.2206	1.745	0.5793
(1R,12S,16Z,24E,26E,28Z,32S)-1,18-dihydroxy-12-[1-(4-hydroxy-3-methoxycyclohexyl)propan-2-yl]-19,30-dimethoxy-15,17,21,23,29,35-hexamethyl-11,36-dioxa-4-azatricyclo[30.3.1.0?,?]hexatriaconta-16,24,26,28-tetraene-2,3,10,14,20-pentone	0.1935	0.2862	0.5944	0.5913	0.8898	-0.1684	no	down	-	-	-	-	-	955.587	2.419	2.033	2.158	1.858	1.51	2.347	1.473	2.363	2.393	2.074	2.122	1.683	2.473	2.4	1.971	0.3772	2.215	0.2788
Formiminoglutamic acid	0.0005599	0.002219	0.5917	0.5968	0.955	-0.0664	no	down	HMDB0255140;PW_C000680;HMDB0000854	Organic acids and derivatives	Carboxylic acids and derivatives	Amino acids, peptides, and analogues	816-90-0	139.05	2.584	2.591	2.497	2.536	2.506	2.523	2.445	2.709	2.688	2.604	2.658	2.638	2.643	2.579	2.526	0.05065	2.645	0.04524
Didanosine	0.05883	0.1117	0.5857	0.5799	0.9187	-0.1223	no	down	HMDB0015037;PW_C009350	Nucleosides, nucleotides, and analogues	Purine nucleosides	Purine 2'',3''-dideoxyribonucleosides	69655-05-6	259.081	2.057	1.887	1.997	1.931	1.736	1.893	1.557	2.202	2.04	2.13	1.818	2.05	2.019	1.953	1.865	0.1689	2.03	0.1231
Beta-D-Glucosyloxydestruxin B	0.08823	0.1549	0.5842	0.5938	0.9275	-0.1086	no	down	HMDB0040136	Phenylpropanoids and polyketides	Flavonoids	Flavonoid glycosides	-	789.464	2.77	2.739	2.438	2.602	2.036	2.664	2.655	2.756	2.82	2.671	2.93	2.78	2.523	2.826	2.558	0.2539	2.758	0.1301
3-Oxo-alpha-ionol 9-[apiosyl-(1->6)-glucoside]	0.08931	0.1565	0.581	0.5857	0.9138	-0.13	no	down	HMDB0040672	Lipids and lipid-like molecules	Fatty Acyls	Fatty acyl glycosides	143363-62-6	541.208	2.101	2.256	2.066	2.194	1.98	1.879	1.854	2.366	2.543	2.437	2.248	2.116	2.111	1.862	2.047	0.1518	2.24	0.2315
N-Acetyl-9-O-acetylneuraminic acid	0.0818	0.1458	0.5803	0.5947	0.9127	-0.1318	no	down	HMDB0000794	Organic oxygen compounds	Organooxygen compounds	Carbohydrates and carbohydrate conjugates	55717-54-9	334.113	2.202	2.174	2.043	2.181	1.815	1.996	1.641	2.213	2.027	2.008	2.078	2.406	2.35	2.316	2.008	0.2115	2.2	0.1636
LysoPE(0:0/20:0)	0.02924	0.0643	0.5802	0.5784	0.9402	-0.089	no	down	HMDB0011481	Lipids and lipid-like molecules	Glycerophospholipids	Glycerophosphoethanolamines	-	527.384	2.511	2.435	2.483	2.419	2.119	2.518	2.238	2.536	2.486	2.524	2.518	2.489	2.588	2.642	2.389	0.152	2.541	0.05636
Sodium taurocholate	0.3513	0.452	0.5799	0.6587	0.8498	-0.2348	no	down	-	-	-	-	-	560.259	2.519	3.648	2.782	3.052	2.276	0.7029	2.016	2.732	4.377	2.159	2.932	2.701	2.456	2.644	2.428	0.9293	2.857	0.7127
Cyclocalopin C1	0.01789	0.04326	0.5789	0.6057	0.9342	-0.0982	no	down	HMDB0039812	Organoheterocyclic compounds	Furopyrans	Not Available	-	261.11	2.229	2.34	2.399	2.432	2.201	2.086	2.121	2.52	2.455	2.382	2.487	2.393	2.317	2.365	2.258	0.135	2.417	0.07246
1-(beta-D-Ribofuranosyl)-1,4-dihydronicotinamide	0.01599	0.03948	0.5789	0.5739	0.9391	-0.0906	no	down	HMDB0011643;HMDB0011648	Organic oxygen compounds	Organooxygen compounds	Carbohydrates and carbohydrate conjugates	-	239.103	2.262	2.206	2.154	2.087	2.157	2.093	2.047	2.281	2.273	2.179	2.114	2.433	2.346	2.357	2.144	0.07437	2.283	0.1091
LysoPC(16:1(9Z)/0:0)	0.18	0.2702	0.5762	0.5754	0.9101	-0.1359	no	down	HMDB0010383	Lipids and lipid-like molecules	Glycerophospholipids	Glycerophosphocholines	76790-27-7	516.303	2.368	2.354	2.351	2.261	1.444	2.245	2.008	2.308	2.226	2.317	2.041	2.679	2.524	2.415	2.147	0.334	2.359	0.2064
PA(P-16:0e/18:2(9Z,12Z))	0.029	0.06389	0.5755	0.5799	0.9601	-0.0587	no	down	-	-	-	-	-	689.506	3.817	3.789	3.757	3.674	3.413	3.779	3.527	3.869	3.848	3.779	3.806	3.782	3.81	3.928	3.679	0.1535	3.832	0.05355
LysoPE(0:0/20:1(11Z))	0.06732	0.1246	0.574	0.6175	0.9161	-0.1264	no	down	HMDB0011482	Lipids and lipid-like molecules	Glycerophospholipids	Glycerophosphoethanolamines	-	540.362	2.113	2.284	2.135	2.115	2.331	2.001	2.312	2.242	2.569	2.025	2.38	2.41	2.316	2.745	2.184	0.1249	2.384	0.2306
PE(18:3(6Z,9Z,12Z)/P-18:0)	0.06491	0.1211	0.5729	0.6006	0.9144	-0.1291	no	down	HMDB0009148	Lipids and lipid-like molecules	Glycerophospholipids	Glycerophosphoethanolamines	-	708.533	2.141	2.261	2.031	2.189	1.98	1.873	1.665	2.329	2.42	2.211	2.238	2.155	2.005	2.107	2.02	0.2043	2.209	0.1381
PE(18:2(2E,4E)/0:0)	0.06599	0.1226	0.5708	0.5645	0.9625	-0.0551	no	down	-	-	-	-	-	478.291	4.286	4.352	4.331	4.246	4.092	4.182	4.124	4.314	4.244	4.323	4.125	4.605	4.571	4.584	4.23	0.1009	4.395	0.1905
PC(18:3(6Z,9Z,12Z)/0:0)	0.03553	0.07494	0.5671	0.5618	0.9604	-0.0583	no	down	LMGP01050128	-	-	-	-	518.322	3.575	3.632	3.729	3.65	3.352	3.617	3.558	3.636	3.666	3.675	3.605	3.874	3.823	3.873	3.588	0.1178	3.736	0.1163
5-Amino-6-(5'-phosphoribitylamino)uracil	0.001391	0.004907	0.5671	0.5488	0.9523	-0.0705	no	down	HMDB0003841	Organic oxygen compounds	Organooxygen compounds	Carbohydrates and carbohydrate conjugates	71491-01-5	395.039	2.119	2.089	2.07	2.071	2.187	2.147	2.145	2.253	2.254	2.239	2.12	2.192	2.247	2.261	2.118	0.0442	2.224	0.05122
Adenosine 2'-phosphate	0.03527	0.07461	0.5665	0.5795	0.9639	-0.053	no	down	HMDB0003540;HMDB0000045;HMDB0011617	Nucleosides, nucleotides, and analogues	Ribonucleoside 3''-phosphates	Not Available	130-49-4;84-21-9;61-19-8	348.071	4.111	4.123	4.234	4.025	4.058	4.341	4.242	4.258	4.447	4.195	4.48	4.15	4.423	4.268	4.162	0.1134	4.318	0.1313
Phosphocholine	0.02208	0.05125	0.5655	0.5657	0.9576	-0.0625	no	down	HMDB0001565	Organic nitrogen compounds	Organonitrogen compounds	Quaternary ammonium salts	3616-04-4;107-73-3	184.074	3.162	3.222	3.351	3.216	3.022	3.153	3.145	3.281	3.195	3.268	3.239	3.442	3.395	3.442	3.182	0.09955	3.323	0.1016
Methionyl-Proline	0.01316	0.03356	0.5654	0.5688	0.9487	-0.076	no	down	HMDB0028981	Organic acids and derivatives	Carboxylic acids and derivatives	Amino acids, peptides, and analogues	-	310.122	2.653	2.512	2.463	2.554	2.404	2.441	2.315	2.683	2.586	2.589	2.568	2.691	2.574	2.583	2.477	0.1091	2.611	0.05278
Dhurrin	0.1226	0.2003	0.5599	0.5404	1.11	0.1506	no	up	HMDB0060471;HMDB0030704	Organic oxygen compounds	Organooxygen compounds	Carbohydrates and carbohydrate conjugates	499-20-7;21401-21-8	375.115	1.905	1.733	1.749	1.953	1.863	1.692	1.826	1.473	1.748	1.12	1.614	1.85	1.92	1.731	1.817	0.0964	1.637	0.2713
Valyl-Proline	0.04982	0.0981	0.5592	0.5708	0.9202	-0.12	no	down	HMDB0029135	Organic acids and derivatives	Carboxylic acids and derivatives	Amino acids, peptides, and analogues	20488-27-1	197.129	1.849	1.978	1.784	2.106	1.735	1.719	1.591	2.057	2.043	1.972	1.806	1.977	1.998	2.016	1.823	0.1724	1.981	0.0836
Ginsenoside Rg5	0.1798	0.27	0.5586	0.5749	0.9102	-0.1357	no	down	HMDB0031830	Lipids and lipid-like molecules	Prenol lipids	Triterpenoids	74964-14-0	789.468	2.571	2.342	2.851	2.116	1.735	2.324	2.585	2.584	2.55	2.407	2.987	2.238	2.664	2.728	2.361	0.3622	2.594	0.2383
PE(18:0/0:0)	0.01722	0.04191	0.5571	0.5521	1.0369	0.0523	no	up	LMGP02050001	-	-	-	-	482.323	3.568	3.714	3.835	3.716	3.681	3.594	3.689	3.459	3.473	3.548	3.479	3.671	3.586	3.665	3.685	0.08801	3.554	0.08946
PS(14:0/18:4(6Z,9Z,12Z,15Z))	0.04731	0.09427	0.5528	0.5729	0.9405	-0.0885	no	down	LMGP03010925;HMDB0112293;PW_C060691	Lipids and lipid-like molecules	Glycerophospholipids	Glycerophosphoserines	-	745.47	2.705	2.674	2.626	2.62	2.303	2.486	2.307	2.72	2.773	2.696	2.719	2.542	2.602	2.786	2.531	0.1691	2.691	0.0891
Valyl-Threonine	0.135	0.2158	0.5517	0.5448	0.9403	-0.0888	no	down	HMDB0029137	Organic acids and derivatives	Carboxylic acids and derivatives	Amino acids, peptides, and analogues	72636-02-3	219.134	2.624	2.622	2.545	2.537	3.088	3.189	3.015	2.91	2.928	2.936	2.891	3.072	3.095	3.036	2.803	0.2821	2.981	0.08386
7b,12a-Dihydroxycholanoic acid	0.01068	0.02816	0.5496	0.551	0.9669	-0.0486	no	down	HMDB0002451	Lipids and lipid-like molecules	Glycerophospholipids	Glycerophosphoethanolamines	84413-81-0	393.297	3.658	3.658	3.621	3.602	3.458	3.645	3.496	3.751	3.788	3.693	3.688	3.583	3.712	3.785	3.591	0.08131	3.714	0.07082
1-docosanoyl-glycero-3-phosphate	0.0451	0.09085	0.5466	0.576	0.9212	-0.1184	no	down	LMGP10050031;HMDB0114749;HMDB0062314	Lipids and lipid-like molecules	Glycerophospholipids	Glycerophosphates	-	512.369	2.097	2.091	2.047	1.914	1.769	1.797	1.713	2.093	1.984	1.898	2.202	2.177	2.108	2.116	1.918	0.1621	2.082	0.107
2-{9-hydroxy-2-oxo-2H,8H,9H-furo[2,3-h]chromen-8-yl}propan-2-yl (2E)-3-(4-hydroxyphenyl)prop-2-enoate	0.06369	0.1193	0.5458	0.5739	0.9221	-0.117	no	down	-	-	-	-	-	441.151	2.159	2.193	2.15	2.24	1.881	1.921	1.705	2.304	2.26	2.222	2.328	2.151	2.09	2.097	2.035	0.2005	2.207	0.09651
Betavulgaroside I	0.08234	0.1466	0.541	0.5358	1.058	0.0813	no	up	HMDB0029357	Lipids and lipid-like molecules	Prenol lipids	Terpene glycosides	158511-55-8	987.474	3.029	2.946	3.029	2.819	2.794	2.781	2.637	2.971	2.845	2.675	2.686	2.699	2.463	2.597	2.862	0.1451	2.705	0.1642
Styrene Oxide	0.3369	0.4372	0.5354	0.5414	1.2871	0.3641	no	up	HMDB0062765	Benzenoids	Benzene and substituted derivatives	Not Available	1996-09-03	103.054	1.516	1.277	1.263	0.3365	1.574	1.426	1.344	1.493	1.637	1.313	1.35	0.344	0.3418	0.3092	1.248	0.4185	0.9696	0.6059
PC(16:0/0:0)[U]	0.02721	0.06057	0.5304	0.5291	0.9756	-0.0356	no	down	-	-	-	-	-	496.338	5.045	5.106	5.228	5.105	4.94	5.073	5.063	5.165	5.079	5.145	5.126	5.325	5.281	5.332	5.08	0.08607	5.207	0.1029
Glutamyl-Gamma-glutamate	0.02625	0.05894	0.5291	0.533	0.9545	-0.0672	no	down	HMDB0028833	Organic acids and derivatives	Carboxylic acids and derivatives	Amino acids, peptides, and analogues	-	240.1	2.696	2.755	2.853	2.724	2.514	2.633	2.641	2.799	2.706	2.779	2.751	2.925	2.848	2.901	2.688	0.1069	2.816	0.07966
5,6-Dihydrouridine	0.02984	0.06527	0.5283	0.5473	0.9398	-0.0896	no	down	HMDB0000497	Organic oxygen compounds	Organooxygen compounds	Carbohydrates and carbohydrate conjugates	5627-05-04	247.093	2.219	2.234	2.202	2.272	2.029	1.928	1.974	2.328	2.284	2.271	2.264	2.236	2.214	2.215	2.123	0.1406	2.259	0.04079
(-)-Naringenin	0.1644	0.2517	0.5277	0.5269	1.1079	0.1478	no	up	HMDB0002670	Phenylpropanoids and polyketides	Flavonoids	Flavans	480-41-1	273.077	2.151	1.444	2.191	1.912	2.051	2.28	1.561	1.896	1.657	1.633	1.841	1.805	1.659	1.769	1.941	0.323	1.752	0.1028
Porphobilinogen	0.194	0.2868	0.5265	0.5272	1.0807	0.112	no	up	PW_C000166;HMDB0000245	Organic nitrogen compounds	Organonitrogen compounds	Amines	487-90-1	191.082	2.812	2.592	2.718	2.245	2.819	2.708	2.77	2.75	2.766	2.636	2.736	2.24	2.079	2.061	2.666	0.2012	2.467	0.326
Styrene	0.309	0.4096	0.5265	0.5233	1.2392	0.3094	no	up	HMDB0034240	Benzenoids	Benzene and substituted derivatives	Styrenes	100-42-5	105.07	1.559	1.26	1.406	0.6938	1.506	1.295	1.277	1.511	1.516	1.361	1.409	0.8555	0.3177	0.2866	1.285	0.2855	1.037	0.5494
Helianthoside B	0.01874	0.04491	0.5256	0.5321	0.9501	-0.0738	no	down	HMDB0040617	Lipids and lipid-like molecules	Prenol lipids	Terpene glycosides	29108-67-6	1155.59	2.443	2.423	2.356	2.376	2.207	2.284	2.173	2.514	2.468	2.421	2.461	2.427	2.483	2.341	2.323	0.1046	2.445	0.0559
2-Hydroxyphenethylamine	0.008268	0.02274	0.5255	0.537	0.9574	-0.0628	no	down	HMDB0001065	Organic nitrogen compounds	Organonitrogen compounds	Amines	7568-93-6	120.082	2.656	2.668	2.571	2.59	2.485	2.502	2.452	2.737	2.733	2.621	2.674	2.676	2.647	2.635	2.561	0.08422	2.675	0.04568
{4-[3-(4,5-dihydroxy-7-methoxy-2,2-dimethyl-3,4-dihydro-2H-1-benzopyran-6-yl)-3-oxopropyl]phenyl}oxidanesulfonic acid	0.09148	0.1593	0.5246	0.5146	0.9261	-0.1108	no	down	-	-	-	-	-	491.078	2.007	1.807	1.847	1.877	1.792	1.902	2.016	2.03	2.307	2.136	2.19	1.782	2.083	1.781	1.893	0.08976	2.044	0.1993
Torvoside C	0.04197	0.08552	0.5167	0.5439	0.9568	-0.0637	no	down	HMDB0029623	Lipids and lipid-like molecules	Fatty Acyls	Fatty amides	185012-38-8	723.425	3.24	3.276	3.342	3.258	3.109	3.051	3.037	3.338	3.393	3.347	3.378	3.19	3.171	3.502	3.187	0.1203	3.331	0.1162
4-Hydroxy-5-phenyltetrahydro-1,3-oxazin-2-one	0.02641	0.05918	0.5159	0.5252	0.9646	-0.052	no	down	PW_C040532;HMDB0060389	Benzenoids	Benzene and substituted derivatives	Not Available	-	216.064	3.522	3.4	3.398	3.568	3.306	3.371	3.306	3.523	3.492	3.417	3.491	3.653	3.534	3.632	3.41	0.1007	3.535	0.08272
Pectenotoxin 7	0.4468	0.546	0.5157	0.6122	1.2353	0.3049	no	up	HMDB0032711	Phenylpropanoids and polyketides	Macrolides and analogues	Pectenotoxins and derivatives	-	921.475	1.607	0.6318	1.803	0.6206	2.504	2.445	2.591	1.451	0.7713	0.685	2.119	2.188	2.08	0.5815	1.743	0.8472	1.411	0.7279
Sumatriptan	0.4857	0.5827	0.5118	0.6272	0.8348	-0.2605	no	down	HMDB0005037	Organoheterocyclic compounds	Indoles and derivatives	Tryptamines and derivatives	103628-46-2	318.122	3.134	2.983	3.161	2.959	0.7489	0.3132	0.5642	2.899	2.851	2.768	2.508	1.863	1.996	1.725	1.981	1.353	2.373	0.5004
4-Oxo-9-cis-retinoyl-beta-glucuronide	0.1121	0.1866	0.5073	0.5306	0.9329	-0.1002	no	down	HMDB0060122	Lipids and lipid-like molecules	Prenol lipids	Terpene glycosides	-	455.205	2.435	2.464	2.415	2.444	2.058	2.085	1.967	2.56	2.553	2.511	2.466	2.387	2.294	2.242	2.267	0.2185	2.43	0.1263
P-Chlorobenzhydrol	0.05362	0.1036	0.5061	0.5071	0.9345	-0.0977	no	down	-	-	-	-	119-56-2	219.057	1.953	1.919	1.86	1.898	1.703	1.927	1.626	1.993	1.957	1.838	1.894	2.138	2.043	1.929	1.841	0.1258	1.97	0.09937
PC(16:1(7Z)/0:0)	0.1219	0.1994	0.5053	0.4937	0.9687	-0.0459	no	down	-	-	-	-	-	494.322	4.521	4.555	4.6	4.543	4.196	4.533	4.437	4.52	4.455	4.575	4.412	4.909	4.797	4.736	4.484	0.1359	4.629	0.187
Daidzin	0.3055	0.4057	0.5052	0.525	0.9265	-0.1101	no	down	HMDB0247842;HMDB0033991;LMPK12050013	Phenylpropanoids and polyketides	Isoflavonoids	Isoflavonoid O-glycosides	552-66-9	417.118	2.422	2.364	2.633	2.094	3.219	3.247	3.164	2.971	2.706	2.637	2.783	3.261	3.038	3.268	2.735	0.4721	2.952	0.2556
Isoquinoline N-oxide	0.2358	0.3328	0.5043	0.5077	1.1206	0.1643	no	up	-	-	-	-	-	146.061	1.972	1.777	1.921	1.441	2.035	1.892	1.973	1.971	2.023	1.817	1.956	1.438	1.316	1.093	1.859	0.2012	1.659	0.3721
PS(18:3(9Z,12Z,15Z)/14:0)	0.04609	0.09229	0.5001	0.5243	0.9635	-0.0536	no	down	HMDB0012407;LMGP03010399;PW_C007934	Lipids and lipid-like molecules	Glycerophospholipids	Glycerophosphoserines	-	747.488	3.608	3.596	3.508	3.533	3.372	3.604	3.694	3.69	3.655	3.615	3.913	3.602	3.573	3.811	3.559	0.1019	3.694	0.1243
(1R)-N-Acetyl-L-cysteinyl-(2R)-hydroxy-1,2-dihydronaphthalene	0.006904	0.0196	0.4992	0.5102	0.9643	-0.0524	no	down	-	-	-	-	-	308.097	2.739	2.807	2.783	2.94	2.739	2.75	2.746	2.875	2.909	2.878	2.94	2.831	2.932	2.855	2.786	0.07258	2.889	0.04046
5,8-Epoxy-5,8-dihydro-3-hydroxy-8'-apo-b,y-carotenal	0.08681	0.153	0.499	0.5196	0.9423	-0.0857	no	down	HMDB0039024	Lipids and lipid-like molecules	Prenol lipids	Triterpenoids	54899-35-3	431.295	2.623	2.59	2.55	2.583	2.303	2.295	2.192	2.747	2.698	2.603	2.667	2.548	2.51	2.412	2.448	0.1777	2.598	0.1166
Alliosterol 1-rhamnoside 16-galactoside	0.04894	0.09674	0.4966	0.521	0.9609	-0.0575	no	down	HMDB0038345	Lipids and lipid-like molecules	Steroids and steroid derivatives	Steroidal glycosides	289690-78-4	775.484	3.362	3.434	3.472	3.386	3.225	3.201	3.16	3.497	3.52	3.483	3.467	3.32	3.303	3.594	3.32	0.1233	3.455	0.106
Glycerol 2-(9Z,12Z-octadecadienoate) 1-hexadecanoate 3-O-[alpha-D-galactopyranosyl-(1->6)-beta-D-galactopyranoside]	0.1247	0.203	0.4963	0.522	0.9442	-0.0828	no	down	HMDB0041511	Lipids and lipid-like molecules	Glycerolipids	Glycosylglycerols	145033-48-3	881.595	2.984	2.851	2.896	3.262	2.555	2.97	2.743	3.024	2.996	2.979	3.404	2.895	3.07	3.084	2.894	0.2194	3.065	0.1623
Taraxacolide 1-O-b-D-glucopyranoside	0.1845	0.2756	0.4917	0.4877	1.0718	0.1	no	up	HMDB0035610	Lipids and lipid-like molecules	Prenol lipids	Terpene lactones	75911-12-5	461.241	2.354	2.244	2.447	2.315	2.525	2.247	2.492	2.168	2.4	2.198	2.606	2.114	2.308	1.714	2.375	0.1148	2.216	0.277
Narasin	0.006872	0.01953	0.4912	0.4991	0.9572	-0.0631	no	down	HMDB0030448	Lipids and lipid-like molecules	Prenol lipids	Terpene glycosides	55134-13-9	803.469	2.19	2.252	2.105	2.264	2.094	2.135	2.134	2.289	2.286	2.286	2.317	2.229	2.244	2.207	2.168	0.0687	2.265	0.03962
Brompheniramine	0.3414	0.4415	0.4909	0.4843	1.1268	0.1722	no	up	PW_C001300;HMDB0001941	Organoheterocyclic compounds	Pyridines and derivatives	Pheniramines	86-22-6	357.036	2.231	2.137	2.14	2.006	1.925	1.836	1.78	2.345	2.225	2.265	2.141	1.187	1.183	1.125	2.008	0.1692	1.782	0.5803
Uracil	0.06946	0.1278	0.4888	0.5097	0.9442	-0.0828	no	down	PW_C000204;HMDB0000300	Organoheterocyclic compounds	Diazines	Pyrimidines and pyrimidine derivatives	66-22-8	130.06	2.475	2.414	2.377	2.5	2.262	2.203	2.012	2.542	2.493	2.4	2.436	2.483	2.439	2.404	2.32	0.1735	2.457	0.05174
Alanyl-Glutamine	0.07855	0.141	0.4819	0.4933	0.9541	-0.0678	no	down	HMDB0028685	Organic acids and derivatives	Carboxylic acids and derivatives	Amino acids, peptides, and analogues	39537-23-0	240.096	2.902	2.8	2.785	2.689	2.607	2.557	2.44	2.951	2.858	2.843	2.754	2.787	2.767	2.724	2.683	0.1596	2.812	0.07774
N-Acetyl-9-O-lactoylneuraminic acid	0.05038	0.09893	0.48	0.4962	0.9476	-0.0776	no	down	HMDB0000768	Organic oxygen compounds	Organooxygen compounds	Carbohydrates and carbohydrate conjugates	92935-30-3	399.162	2.305	2.275	2.307	2.353	2.031	2.097	2.086	2.405	2.433	2.287	2.357	2.31	2.271	2.249	2.208	0.1314	2.33	0.06989
Lubiminol	0.03454	0.07333	0.4744	0.4815	0.9644	-0.0523	no	down	HMDB0029604	Lipids and lipid-like molecules	Prenol lipids	Sesquiterpenoids	55784-92-4	277.18	3.043	2.992	3.017	3.013	2.906	2.897	2.832	3.212	3.072	3.107	3.101	3.07	2.967	2.937	2.957	0.07871	3.066	0.09213
2-Carboxy-4-dodecanolide	0.07868	0.1412	0.4726	0.5068	0.939	-0.0908	no	down	HMDB0030987	Organoheterocyclic compounds	Lactones	Gamma butyrolactones	-	225.146	1.86	1.763	1.919	2.018	2.199	2.024	2.127	2.144	2.179	2.082	2.278	2.028	2.092	2.011	1.987	0.1516	2.116	0.09255
Fusidic Acid	0.04438	0.08968	0.4705	0.4741	0.9682	-0.0466	no	down	HMDB0015570;HMDB0001933	Lipids and lipid-like molecules	Steroids and steroid derivatives	Steroid esters	54-31-9;6990-06-3	499.34	3.447	3.42	3.403	3.316	3.108	3.414	3.34	3.496	3.487	3.423	3.502	3.379	3.402	3.531	3.35	0.1163	3.46	0.05795
Pyrroline hydroxycarboxylic acid	0.008315	0.02286	0.4701	0.4737	1.0278	0.0396	no	up	PW_C001057;HMDB0001369	Organic acids and derivatives	Carboxylic acids and derivatives	Amino acids, peptides, and analogues	22573-88-2	130.051	3.304	3.325	3.277	3.287	3.303	3.428	3.364	3.199	3.216	3.167	3.215	3.267	3.272	3.325	3.327	0.05283	3.237	0.05341
LysoPE(0:0/20:3(5Z,8Z,11Z))	0.1218	0.1993	0.4684	0.462	1.0601	0.0842	no	up	HMDB0011485	Lipids and lipid-like molecules	Glycerophospholipids	Glycerophosphoethanolamines	-	536.331	2.326	2.272	2.335	2.409	1.947	2.067	1.963	2.101	2.1	2.006	2.12	2.04	1.996	2.083	2.188	0.1915	2.064	0.04956
PG(18:3(6Z,9Z,12Z)/22:6(4Z,7Z,10Z,13Z,16Z,19Z))	0.04726	0.09423	0.4653	0.4767	0.9699	-0.0441	no	down	HMDB0010674;LMGP04010396	Lipids and lipid-like molecules	Glycerophospholipids	Glycerophosphoglycerols	-	817.504	3.78	3.749	3.534	3.741	3.562	3.564	3.526	3.821	3.829	3.755	3.806	3.673	3.699	3.66	3.636	0.1138	3.749	0.07209
N-Ribosylhistidine	0.2095	0.3036	0.4645	0.4863	0.9305	-0.1039	no	down	HMDB0002089	Organic acids and derivatives	Carboxylic acids and derivatives	Amino acids, peptides, and analogues	98379-91-0	270.109	2.188	2.295	2.357	2.362	1.863	2.118	1.637	2.283	2.178	2.24	1.996	2.437	2.417	2.372	2.117	0.2734	2.275	0.1552
2-Phenylethanol glucuronide	0.05838	0.111	0.4578	0.4731	0.9366	-0.0945	no	down	HMDB0010350	Organic oxygen compounds	Organooxygen compounds	Carbohydrates and carbohydrate conjugates	-	337.067	1.767	1.724	1.706	1.827	1.656	1.533	1.46	1.839	1.698	1.756	1.709	1.82	1.806	1.836	1.668	0.1297	1.781	0.05944
PS(20:0/22:0)	0.08426	0.1493	0.4536	0.4643	0.9704	-0.0433	no	down	LMGP03010946;PW_C060941;HMDB0112531	Lipids and lipid-like molecules	Glycerophospholipids	Glycerophosphoserines	-	917.691	3.986	3.943	3.943	3.935	3.584	3.899	3.767	4.02	4.031	3.967	4.004	3.826	3.94	4.091	3.865	0.1422	3.983	0.08406
Tryptophyl-Gamma-glutamate	0.2276	0.3238	0.453	0.4349	0.932	-0.1016	no	down	HMDB0029097	Organic acids and derivatives	Carboxylic acids and derivatives	Amino acids, peptides, and analogues	-	297.136	1.965	1.851	1.83	1.777	1.838	1.859	1.65	2.058	1.97	1.941	1.398	2.164	2.041	2.126	1.824	0.09541	1.957	0.2587
Glycerophosphocholine	0.03424	0.07281	0.4528	0.4598	0.9642	-0.0526	no	down	HMDB0008128;HMDB0008357;HMDB0008161;HMDB0008393;HMDB0008094;HMDB0008326;HMDB0008294;HMDB0008456;HMDB0007997;HMDB0008718;HMDB0008687;HMDB0000086;HMDB0008554;HMDB0008027;HMDB0008062;HMDB0007996;HMDB0008225;HMDB0011290;HMDB0008489;HMDB0008127;HMDB0008819;HMDB0008557;HMDB0008392;HMDB0008358;HMDB0011227;HMDB0008030;HMDB0008458;HMDB0008063;HMDB0008292;HMDB0007995;HMDB0011224;HMDB0008424;HMDB0008425;HMD…	Lipids and lipid-like molecules	Glycerophospholipids	Glycerophosphocholines	28319-77-9	240.1	2.725	2.694	2.757	2.674	2.495	2.562	2.56	2.744	2.689	2.701	2.692	2.805	2.761	2.758	2.638	0.09877	2.736	0.04356
3,4,5-trihydroxy-6-{4-[1-oxo-1-(2,3,4,6-tetrahydroxyphenyl)propan-2-yl]phenoxy}oxane-2-carboxylic acid	0.133	0.2133	0.4499	0.4446	0.9638	-0.0532	no	down	-	-	-	-	-	431.097	3.139	3.088	3.051	3.052	2.955	3.018	2.771	3.317	3.176	3.221	2.87	3.143	3.118	3.027	3.011	0.12	3.124	0.1435
Vinaginsenoside R11	0.1109	0.1851	0.4462	0.46	0.944	-0.0831	no	down	HMDB0040781	Lipids and lipid-like molecules	Prenol lipids	Triterpenoids	156398-70-8	751.468	2.284	2.196	2.234	2.232	2.056	1.874	2	2.354	2.383	2.315	2.282	2.227	2.147	2.048	2.125	0.1512	2.251	0.1195
Gingerglycolipid C	0.2082	0.3021	0.4417	0.4583	0.9369	-0.094	no	down	LMGL04010018;HMDB0041095	Lipids and lipid-like molecules	Glycerolipids	Glycosylglycerols	35949-86-1	713.428	2.434	2.427	2.543	2.273	1.83	2.431	2.479	2.555	2.524	2.477	2.836	2.201	2.34	2.587	2.345	0.2415	2.503	0.1996
6-{2-[3-(3,4-dihydroxyphenyl)propanoyl]-3,5-dihydroxy-6-[3,4,5-trihydroxy-6-(hydroxymethyl)oxan-2-yl]phenoxy}-3,4,5-trihydroxyoxane-2-carboxylic acid	0.05394	0.1041	0.4379	0.448	0.9748	-0.0368	no	down	-	-	-	-	-	670.199	4.012	3.978	3.944	3.95	3.734	4.003	3.771	4.055	4.045	3.99	4.044	3.981	3.917	4.067	3.913	0.1131	4.014	0.05373
Guanine	0.1581	0.2445	0.4354	0.4319	1.0484	0.0682	no	up	PW_C000086;HMDB0000132	Organoheterocyclic compounds	Imidazopyrimidines	Purines and purine derivatives	73-40-5	152.058	2.799	2.748	2.62	2.671	2.366	2.47	2.361	2.503	2.613	2.445	2.559	2.375	2.403	2.302	2.576	0.1791	2.457	0.1086
Homoserine lactone	0.03417	0.0727	0.4347	0.434	0.948	-0.077	no	down	HMDB0029387	Organic acids and derivatives	Carboxylic acids and derivatives	Amino acids, peptides, and analogues	1192-20-7	102.055	1.641	1.641	1.529	1.661	1.553	1.653	1.419	1.703	1.673	1.693	1.602	1.684	1.656	1.692	1.585	0.08993	1.672	0.03431
Gamma-Glutamylisoleucine	0.129	0.2085	0.4337	0.4498	0.953	-0.0695	no	down	HMDB0011170	Organic acids and derivatives	Carboxylic acids and derivatives	Amino acids, peptides, and analogues	23632-83-9	283.127	2.519	2.465	2.419	2.555	2.275	2.252	2.14	2.532	2.458	2.434	2.289	2.616	2.525	2.591	2.375	0.1546	2.492	0.1108
Lucyoside R	0.1248	0.203	0.427	0.4436	0.9623	-0.0554	no	down	HMDB0032836	Lipids and lipid-like molecules	Prenol lipids	Terpene glycosides	206270-86-2	631.388	3.237	3.204	3.093	3.136	2.826	3.272	3.206	3.268	3.294	3.149	3.458	3.154	3.129	3.384	3.139	0.1506	3.262	0.127
LysoSM(d18:1)	0.02021	0.04765	0.4233	0.4338	0.9741	-0.0379	no	down	HMDB0006482	Lipids and lipid-like molecules	Sphingolipids	Phosphosphingolipids	1670-26-4	488.33	3.078	3.081	3.136	3.153	2.972	3.094	3.044	3.153	3.175	3.139	3.205	3.066	3.156	3.243	3.08	0.0601	3.162	0.05542
Allantoin	0.05367	0.1037	0.4231	0.419	1.0338	0.048	no	up	HMDB0000462	Organoheterocyclic compounds	Azoles	Imidazoles	97-59-6	141.042	2.638	2.654	2.581	2.592	2.743	2.707	2.7	2.464	2.541	2.447	2.618	2.659	2.656	2.62	2.659	0.06077	2.572	0.08874
Fasciculic acid C	0.05851	0.1112	0.4223	0.4267	0.9774	-0.033	no	down	HMDB0036440;LMST01010390	Lipids and lipid-like molecules	Prenol lipids	Triterpenoids	126882-56-2	751.471	4.156	4.106	4.089	4.094	3.869	4.138	4.005	4.191	4.177	4.124	4.174	4.054	4.13	4.259	4.065	0.09896	4.159	0.06416
[(6-{[5,7-dihydroxy-2-(4-oxocyclohexa-2,5-dien-1-ylidene)-2H-chromen-3-yl]oxy}-3,4-dihydroxy-5-{[3,4,5-trihydroxy-6-(hydroxymethyl)oxan-2-yl]oxy}oxan-2-yl)methyl][1-hydroxy-3-(4-hydroxyphenyl)prop-2-en-1-ylidene]oxidanium	0.2544	0.3522	0.422	0.4287	0.9406	-0.0883	no	down	-	-	-	-	-	724.205	2.307	2.291	2.481	2.261	1.644	2.205	2.103	2.248	2.079	2.332	2.244	2.561	2.399	2.396	2.185	0.2645	2.323	0.1524
Prostaglandin PGE2 1-glyceryl ester	0.0649	0.1211	0.4169	0.4178	0.9605	-0.0581	no	down	HMDB0013043	Lipids and lipid-like molecules	Fatty Acyls	Eicosanoids	-	465.224	2.15	2.121	2.177	2.108	2.35	2.221	2.171	2.356	2.217	2.263	2.273	2.382	2.303	2.134	2.186	0.08167	2.276	0.08388
N4-Acetylcytidine	0.1047	0.1767	0.414	0.4124	1.0314	0.0446	no	up	HMDB0005923	Nucleosides, nucleotides, and analogues	Pyrimidine nucleosides	Not Available	3768-18-1	324.06	3.271	3.19	3.197	3.223	3.004	3.008	2.942	3.11	3.075	2.922	3.002	3.051	3.001	3.007	3.119	0.1303	3.024	0.06098
N-lactoyl-Leucine	0.03073	0.06674	0.4137	0.4267	0.9822	-0.0259	no	down	HMDB0062176	Organic acids and derivatives	Carboxylic acids and derivatives	Amino acids, peptides, and analogues	210769-82-7	204.124	4.613	4.538	4.65	4.793	4.642	4.633	4.648	4.712	4.737	4.692	4.81	4.659	4.77	4.723	4.645	0.07569	4.729	0.04994
(4R,5S,7R,11x)-11,12-Dihydroxy-1(10)-spirovetiven-2-one 12-glucoside	0.03384	0.07208	0.4116	0.4228	0.9703	-0.0435	no	down	HMDB0030895	Lipids and lipid-like molecules	Prenol lipids	Terpene glycosides	62574-29-2	397.226	2.819	2.754	2.771	2.782	2.62	2.626	2.635	2.847	2.825	2.782	2.816	2.804	2.769	2.747	2.715	0.08498	2.798	0.03464
Withaperuvin G	0.09937	0.1698	0.4098	0.4096	0.9576	-0.0625	no	down	HMDB0033943	Lipids and lipid-like molecules	Steroids and steroid derivatives	Steroid lactones	-	467.244	2.265	2.182	2.169	2.332	2.195	2.097	2.083	2.399	2.416	2.304	2.204	2.361	2.183	2.131	2.189	0.08789	2.286	0.1133
3,4,5-trihydroxy-6-{2-methoxy-5-[3-oxo-3-(2,4,6-trihydroxyphenyl)prop-1-en-1-yl]phenoxy}oxane-2-carboxylic acid	0.2561	0.3539	0.4081	0.3863	0.9544	-0.0673	no	down	-	-	-	-	-	461.108	2.677	2.401	2.67	2.272	2.431	2.686	2.146	2.755	2.484	2.599	2.368	2.737	2.68	2.484	2.469	0.216	2.587	0.1465
Uric acid	0.09746	0.1673	0.4061	0.4109	1.0205	0.0293	no	up	PW_C000195;HMDB0000289	Organoheterocyclic compounds	Imidazopyrimidines	Purines and purine derivatives	69-93-2	169.037	4.619	4.618	4.558	4.61	4.774	4.762	4.762	4.435	4.538	4.452	4.63	4.667	4.69	4.636	4.672	0.09064	4.578	0.1038
13E-Tetranor-16-carboxy-LTE4	0.2097	0.3038	0.404	0.3972	1.0572	0.0802	no	up	HMDB0012575;LMFA03020051	Organic acids and derivatives	Carboxylic acids and derivatives	Amino acids, peptides, and analogues	-	455.188	2.325	2.189	2.25	1.96	2.197	2.147	2.199	2.322	2.264	2.055	2.198	1.972	1.839	1.79	2.181	0.1125	2.063	0.2076
3,4,5-trihydroxy-6-({2,3,6-trihydroxy-2-[(4-hydroxyphenyl)methyl]-2,3-dihydro-1-benzofuran-4-yl}oxy)oxane-2-carboxylic acid	0.1134	0.1885	0.4012	0.4142	0.9759	-0.0352	no	down	-	-	-	-	-	505.075	4.187	4.153	4.127	4.13	3.833	4.079	3.872	4.221	4.233	4.158	4.182	4.089	4.098	4.098	4.054	0.1421	4.154	0.06063
4-Deacetylneosolaniol	0.4294	0.5286	0.3977	0.484	0.8733	-0.1955	no	down	HMDB0036158	Lipids and lipid-like molecules	Prenol lipids	Sesquiterpenoids	74833-39-9	379.112	1.402	1.16	0.8233	1.466	1.725	1.727	1.884	1.137	1.162	0.9376	2.215	1.905	2.332	1.971	1.455	0.3696	1.666	0.5713
Indoleacetic acid	0.3064	0.4069	0.3971	0.4025	1.0595	0.0834	no	up	HMDB0000197;PW_C000128	Organoheterocyclic compounds	Indoles and derivatives	Indolyl carboxylic acids and derivatives	87-51-4	176.071	2.73	2.478	2.579	2.168	2.725	2.654	2.611	2.721	2.725	2.562	2.604	2.195	2.062	2.061	2.563	0.1948	2.419	0.3016
3,4,5-trihydroxy-6-{[3,5,7-trihydroxy-2-(3-hydroxyphenyl)-4-oxo-4H-chromen-6-yl]oxy}oxane-2-carboxylic acid	0.07925	0.142	0.3959	0.3981	0.9524	-0.0704	no	down	-	-	-	-	-	511.107	1.716	1.813	1.673	1.743	1.837	1.793	1.747	1.982	1.978	1.857	1.796	1.826	1.677	1.822	1.76	0.0574	1.848	0.1066
Goshonoside F7	0.1983	0.2915	0.3956	0.4172	0.954	-0.0679	no	down	HMDB0038378	Lipids and lipid-like molecules	Prenol lipids	Terpene glycosides	-	648.396	2.772	2.686	2.651	2.706	2.373	2.362	2.324	2.786	2.813	2.696	2.732	2.741	2.529	2.432	2.553	0.1913	2.676	0.1413
1-(4Z,7Z,10Z,13Z,16Z,19Z-docosahexaenoyl)-glycero-3-phosphate	0.1508	0.2354	0.391	0.3736	0.9485	-0.0763	no	down	HMDB0062307;HMDB0114755;LMGP10050019	Lipids and lipid-like molecules	Glycerophospholipids	Glycerophosphates	-	515.275	1.569	1.647	1.603	1.867	1.573	1.74	1.849	1.825	1.975	1.799	1.707	1.716	1.775	1.702	1.693	0.1273	1.785	0.09638
17-keto-4(Z),7(Z),10(Z),13(Z),15(E),19(Z)-Docosahexaenoic Acid	0.06696	0.124	0.3907	0.3965	0.9663	-0.0495	no	down	-	-	-	-	-	343.224	2.489	2.425	2.37	2.35	2.167	2.38	2.29	2.463	2.454	2.409	2.443	2.428	2.382	2.463	2.353	0.1029	2.435	0.0304
5-(3-Pyridyl)-2-hydroxytetrahydrofuran	0.05958	0.1128	0.3904	0.4049	0.9704	-0.0433	no	down	HMDB0062407	Organoheterocyclic compounds	Pyridines and derivatives	Not Available	53798-73-5	130.066	2.839	2.808	2.781	2.846	2.67	2.77	2.561	2.85	2.828	2.826	2.886	2.861	2.815	2.8	2.754	0.1031	2.838	0.02941
4-(3-hydroxybutyl)-2-methoxyphenol	0.1659	0.2536	0.39	0.4053	0.9446	-0.0822	no	down	-	-	-	-	-	161.097	2.002	1.959	1.9	2.013	1.836	1.681	1.631	2.131	2.012	2.042	1.982	1.983	1.877	1.755	1.86	0.1528	1.969	0.121
Thymine	0.01451	0.03638	0.3888	0.3927	0.9736	-0.0386	no	down	PW_C000179;HMDB0000262	Organoheterocyclic compounds	Diazines	Pyrimidines and pyrimidine derivatives	65-71-4	159.077	2.467	2.418	2.408	2.422	2.357	2.341	2.375	2.543	2.468	2.451	2.472	2.407	2.458	2.443	2.398	0.04355	2.463	0.04135
Riboflavin reduced	0.2776	0.3764	0.3884	0.4186	0.9333	-0.0996	no	down	HMDB0001557	Organoheterocyclic compounds	Pteridines and derivatives	Alloxazines and isoalloxazines	101652-10-2	313.096	2.197	2.125	2.132	2.16	1.77	1.718	1.51	2.289	2.157	2.199	2.155	2.067	1.937	1.781	1.945	0.2735	2.084	0.1728
Indoleacrylic acid	0.01313	0.03351	0.3862	0.3951	0.9877	-0.0179	no	down	HMDB0000734	Organoheterocyclic compounds	Indoles and derivatives	Indoles	29953-71-7	188.071	5.284	5.236	5.2	5.262	5.186	5.259	5.196	5.276	5.268	5.244	5.361	5.268	5.352	5.312	5.232	0.03813	5.297	0.04541
({3,4,5-trihydroxy-6-[5-hydroxy-2-(4-hydroxyphenyl)-7-methoxy-4-oxo-8-[3,4,5-trihydroxy-6-(hydroxymethyl)oxan-2-yl]-4H-chromen-6-yl]oxan-2-yl}methoxy)sulfonic acid	0.2932	0.3929	0.3855	0.3966	0.9511	-0.0723	no	down	-	-	-	-	-	653.112	2.725	2.453	2.58	2.527	2.605	2.689	2.668	2.919	3.129	2.787	3.027	2.418	2.585	2.322	2.607	0.09591	2.741	0.3084
PS(DiMe(11,5)/DiMe(13,5))	0.1106	0.1847	0.3846	0.3914	0.9734	-0.0389	no	down	HMDB0061563	Lipids and lipid-like molecules	Glycerophospholipids	Glycerophosphoserines	-	1015.63	3.413	3.316	3.351	3.337	3.109	3.338	3.197	3.478	3.441	3.398	3.388	3.24	3.287	3.453	3.294	0.1045	3.384	0.08856
Annomuricin-D-one	0.1131	0.188	0.3837	0.395	0.9709	-0.0426	no	down	HMDB0030890	Lipids and lipid-like molecules	Fatty Acyls	Fatty alcohols	-	645.49	3.238	3.155	3.175	3.249	2.941	3.215	3.015	3.28	3.206	3.24	3.353	3.083	3.205	3.274	3.141	0.118	3.235	0.08408
Betaine	0.02045	0.04812	0.3834	0.3804	0.9843	-0.0228	no	down	HMDB0000043;PW_C000030	Organic acids and derivatives	Carboxylic acids and derivatives	Amino acids, peptides, and analogues	107-43-7;6915-17-9	118.087	4.032	3.993	3.926	3.946	3.889	3.984	3.888	4.001	4.061	3.986	4.007	4.018	4.048	3.979	3.951	0.05468	4.014	0.03073
Neuraminic acid	0.04694	0.09367	0.3786	0.3918	0.9808	-0.028	no	down	HMDB0000830	Lipids and lipid-like molecules	Fatty Acyls	Fatty acid esters	114-04-5	290.086	3.873	3.903	3.884	4.036	3.829	3.82	3.773	3.927	3.965	3.954	3.994	3.905	3.99	3.916	3.874	0.08391	3.95	0.03535
1-Acetoxy-2-hydroxy-5,12,15-heneicosatrien-4-one	0.1904	0.2823	0.3774	0.3912	0.9591	-0.0602	no	down	LMFA05000596;HMDB0035273	Lipids and lipid-like molecules	Fatty Acyls	Fatty alcohols	-	361.272	2.461	2.467	2.667	2.537	2.208	2.291	2.258	2.476	2.407	2.467	2.407	2.676	2.61	2.569	2.413	0.1666	2.516	0.1043
1-(5Z,8Z,11Z,14Z-eicosatetraenoyl)-sn-glycero-3-phosphate	0.09102	0.1587	0.3749	0.3976	0.963	-0.0544	no	down	LMGP10050013;HMDB0062312	Lipids and lipid-like molecules	Glycerophospholipids	Glycerophosphates	-	491.281	2.374	2.4	2.384	2.461	2.225	2.233	2.139	2.441	2.466	2.368	2.463	2.406	2.37	2.328	2.317	0.1172	2.406	0.05311
PS(18:2(9Z,12Z)/16:0)	0.09209	0.1601	0.3706	0.3831	0.9792	-0.0303	no	down	HMDB0012398;LMGP03010877;PW_C007925	Lipids and lipid-like molecules	Glycerophospholipids	Glycerophosphoserines	-	777.536	4.065	4.039	4.035	4.085	3.813	4.03	3.978	4.097	4.109	4.055	4.196	3.941	4.086	4.15	4.006	0.09132	4.091	0.08026
N-Methyldioctylamine	0.1865	0.2778	0.3626	0.3835	0.9758	-0.0353	no	down	-	-	-	-	-	256.299	4.189	4.16	4.128	4.126	3.913	3.85	3.822	4.242	4.225	4.175	4.173	4.072	4.048	3.956	4.027	0.1581	4.127	0.1047
PC(16:0/0:0)	0.06828	0.126	0.3611	0.36	0.9886	-0.0165	no	down	HMDB0010382;LMGP01050018	Lipids and lipid-like molecules	Glycerophospholipids	Glycerophosphocholines	17364-16-8	496.338	5.955	5.976	6.046	6.008	5.869	5.972	5.958	5.987	5.946	5.995	5.998	6.101	6.116	6.125	5.969	0.05447	6.038	0.07313
16-Acetylpriverogenin A	0.1568	0.2429	0.3606	0.3733	0.9761	-0.0349	no	down	HMDB0034529	Lipids and lipid-like molecules	Prenol lipids	Triterpenoids	26339-85-5	547.401	3.728	3.719	3.697	3.709	3.376	3.65	3.55	3.781	3.782	3.712	3.759	3.537	3.695	3.792	3.633	0.1288	3.722	0.08989
Vinaginsenoside R12	0.09904	0.1694	0.3596	0.3718	0.9781	-0.0319	no	down	HMDB0040782	Benzenoids	Phenols	Benzenediols	156398-71-9	711.402	3.594	3.549	3.56	3.541	3.401	3.384	3.365	3.636	3.632	3.588	3.581	3.519	3.522	3.465	3.485	0.09701	3.563	0.0637
DGDP	0.1438	0.2271	0.3593	0.3653	0.9692	-0.0451	no	down	PW_C000767;HMDB0000960	Phenylpropanoids and polyketides	Cinnamic acids and derivatives	Hydroxycinnamic acids and derivatives	3493-09-02	465.99	2.847	2.767	2.773	2.713	2.679	2.698	2.68	2.939	2.998	2.812	2.914	2.677	2.786	2.643	2.737	0.06208	2.824	0.1338
Cyclopassifloside X	0.07968	0.1426	0.357	0.3617	0.9766	-0.0342	no	down	HMDB0036365	Phenylpropanoids and polyketides	2-arylbenzofuran flavonoids	Not Available	301540-82-9	731.452	2.989	2.971	2.945	2.995	2.86	2.832	2.847	3.074	3.062	2.999	2.965	2.994	2.965	2.875	2.92	0.07105	2.99	0.067
S-4'-Hydroxywarfarin	0.17	0.2587	0.3566	0.3773	0.9623	-0.0554	no	down	HMDB0013881	Phenylpropanoids and polyketides	Homoisoflavonoids	Homoisoflavones	-	307.095	2.549	2.529	2.522	2.555	2.336	2.281	2.197	2.612	2.576	2.545	2.572	2.491	2.482	2.355	2.424	0.1489	2.519	0.0858
Trans-3-Feruloylcorosolic acid	0.05779	0.1103	0.3535	0.3607	0.9766	-0.0342	no	down	HMDB0040496	Lipids and lipid-like molecules	Prenol lipids	Triterpenoids	-	631.4	2.887	2.839	2.814	2.853	2.732	2.727	2.757	2.945	2.908	2.877	2.898	2.792	2.848	2.807	2.801	0.06314	2.868	0.05526
Lacto-N-triose I	0.4362	0.5352	0.3519	0.3835	1.0504	0.0709	no	up	HMDB0039750	Organic oxygen compounds	Organooxygen compounds	Carbohydrates and carbohydrate conjugates	-	563.232	2.409	2.239	2.508	2.327	2.677	2.595	2.601	2.326	2.516	1.819	2.854	2.406	2.605	2.003	2.48	0.1601	2.361	0.3538
6-(3-{8,8-dimethyl-2-oxo-2H,8H-pyrano[2,3-f]chromen-3-yl}-2-hydroxy-6-methoxyphenoxy)-3,4,5-trihydroxyoxane-2-carboxylic acid	0.1319	0.2118	0.3486	0.3491	0.9598	-0.0592	no	down	-	-	-	-	-	565.13	1.85	1.751	1.74	1.756	1.87	1.866	1.86	2.084	1.934	1.863	1.902	1.898	1.74	1.802	1.813	0.0606	1.889	0.1085
Norizalpinin	0.226	0.3222	0.3486	0.3374	0.9686	-0.046	no	down	LMPK12111653;HMDB0029521	Phenylpropanoids and polyketides	Flavonoids	Flavones	548-83-4	271.061	2.643	2.646	2.595	2.541	2.868	2.831	2.641	2.892	2.728	2.639	2.561	2.892	2.766	2.901	2.681	0.1216	2.768	0.1352
(3b,21b)-12-Oleanene-3,21,28-triol 28-[arabinosyl-(1->3)-arabinosyl-(1->3)-arabinoside]	0.09486	0.1638	0.3476	0.3596	0.9806	-0.0283	no	down	HMDB0033641	Lipids and lipid-like molecules	Prenol lipids	Triterpenoids	243468-98-6	887.544	3.776	3.752	3.736	3.737	3.592	3.597	3.583	3.817	3.819	3.768	3.796	3.697	3.734	3.654	3.682	0.08637	3.755	0.06296
Ligustroside	0.3216	0.4227	0.3473	0.375	0.9452	-0.0813	no	down	HMDB0034751	Lipids and lipid-like molecules	Prenol lipids	Terpene glycosides	35897-92-8	547.177	2.442	2.325	2.339	2.35	2.019	1.92	1.82	2.513	2.432	2.375	2.453	2.238	2.146	1.935	2.173	0.2472	2.299	0.2051
Farnesiferol B	0.07925	0.142	0.3471	0.3543	0.9739	-0.0382	no	down	HMDB0029489	Lipids and lipid-like molecules	Prenol lipids	Terpene lactones	54990-68-0	405.205	2.586	2.562	2.54	2.538	2.446	2.388	2.434	2.625	2.61	2.58	2.558	2.476	2.602	2.514	2.499	0.0755	2.566	0.05447
Diosmin	0.6813	0.7533	0.347	0.5278	0.8872	-0.1727	no	down	HMDB0029548;LMPK12110814	Phenylpropanoids and polyketides	Flavonoids	Flavonoid glycosides	520-27-4	650.203	3.804	3.58	3.851	3.464	0.0645	1.156	0.4784	3.476	3.369	3.299	2.899	1.828	2.013	1.603	2.343	1.697	2.641	0.8018
Serylisoleucine	0.1533	0.2387	0.346	0.3508	1.0349	0.0495	no	up	HMDB0029042	Organic acids and derivatives	Carboxylic acids and derivatives	Amino acids, peptides, and analogues	91086-51-0	241.116	2.481	2.368	2.322	2.406	2.484	2.413	2.318	2.387	2.332	2.186	2.148	2.445	2.264	2.463	2.399	0.06798	2.318	0.1233
5-(2'-Carboxyethyl)-4,6-Dihydroxypicolinate	0.05217	0.1017	0.3454	0.3602	0.9769	-0.0337	no	down	HMDB0006794	Organoheterocyclic compounds	Pyridines and derivatives	Hydropyridines	-	245.078	2.773	2.781	2.768	2.861	2.684	2.646	2.692	2.861	2.817	2.809	2.834	2.776	2.776	2.788	2.744	0.07342	2.809	0.03167
Tuberoside J	0.4584	0.557	0.3424	0.3505	1.0554	0.0778	no	up	HMDB0039396	Lipids and lipid-like molecules	Steroids and steroid derivatives	Steroidal glycosides	373647-08-6	779.422	2.535	2.507	2.526	2.347	2.836	2.582	2.522	2.61	2.735	2.53	2.919	2.147	2.383	1.592	2.551	0.146	2.417	0.4391
PS(16:1(9Z)/22:6(4Z,7Z,10Z,13Z,16Z,19Z))	0.2018	0.2953	0.3418	0.3321	1.0392	0.0555	no	up	PW_C007902;HMDB0012373;LMGP03010044	Lipids and lipid-like molecules	Glycerophospholipids	Glycerophosphoserines	-	844.453	2.225	2.174	2.186	2.192	2.036	2.316	2.089	2.184	2.215	2.003	2.189	2.195	1.929	1.931	2.174	0.0907	2.092	0.1318
(+/-)-N,N-Dimethyl menthyl succinamide	0.04102	0.08414	0.3368	0.3472	0.9736	-0.0386	no	down	HMDB0032236	Hydrocarbons	Unsaturated hydrocarbons	Branched unsaturated hydrocarbons	544714-08-1	186.222	2.189	2.182	2.154	2.191	2.059	2.1	2.076	2.222	2.249	2.159	2.211	2.153	2.197	2.166	2.136	0.05648	2.194	0.03622
19'-Hexanoyloxymytiloxanthin	0.1652	0.2526	0.3332	0.3292	0.9754	-0.0359	no	down	HMDB0037045	Lipids and lipid-like molecules	Prenol lipids	Triterpenoids	-	745.505	2.961	2.937	3.075	2.867	2.739	3.017	2.956	3.084	2.97	3.059	3.09	2.874	2.982	3.011	2.936	0.1082	3.01	0.07637
3,4,5-trihydroxy-6-{[(3E)-2-hydroxy-4-phenylbut-3-en-1-yl]oxy}oxane-2-carboxylic acid	0.1452	0.2288	0.3325	0.3532	0.9556	-0.0655	no	down	-	-	-	-	-	323.111	1.857	1.827	1.75	1.76	1.608	1.702	1.554	1.836	1.779	1.644	1.834	1.91	1.806	1.814	1.723	0.1105	1.803	0.08113
Spirolide C	0.2363	0.3333	0.3323	0.3503	0.9741	-0.0379	no	down	HMDB0038344	Organoheterocyclic compounds	Azepines	Not Available	318996-49-5	670.452	3.683	3.645	3.6	3.692	3.232	3.597	3.522	3.706	3.706	3.615	3.792	3.442	3.59	3.786	3.567	0.1591	3.662	0.1237
DG(15:0/0:0/18:4n3)	0.2077	0.3017	0.3305	0.3498	0.9726	-0.0401	no	down	HMDB0056004	Lipids and lipid-like molecules	Fatty Acyls	Lineolic acids and derivatives	-	613.422	3.235	3.149	3.339	3.108	2.957	3.227	3.306	3.235	3.249	3.185	3.501	3.131	3.295	3.355	3.189	0.1304	3.279	0.1219
Glucoconvallasaponin B	0.159	0.2456	0.3293	0.3374	0.9701	-0.0438	no	down	HMDB0034327	Lipids and lipid-like molecules	Steroids and steroid derivatives	Steroidal glycosides	16939-88-1	759.423	2.489	2.436	2.442	2.438	2.25	2.268	2.281	2.512	2.497	2.51	2.471	2.432	2.409	2.287	2.372	0.101	2.445	0.08014
6-{[3,7-dihydroxy-2-(3-hydroxyphenyl)-6-methoxy-4-oxo-3,4-dihydro-2H-1-benzopyran-5-yl]oxy}-3,4,5-trihydroxyoxane-2-carboxylic acid	0.09978	0.1705	0.3292	0.3453	0.9782	-0.0318	no	down	-	-	-	-	-	477.104	3.106	3.072	3.065	3.066	2.94	2.892	2.889	3.13	3.064	3.048	3.041	3.052	3.084	3.074	3.004	0.09351	3.071	0.03028
Majoroside F6	0.1795	0.2698	0.3277	0.346	0.972	-0.041	no	down	HMDB0030886	Organic acids and derivatives	Carboxylic acids and derivatives	Amino acids, peptides, and analogues	125310-00-1	945.55	2.957	2.938	2.941	2.956	2.761	2.676	2.725	3.043	3.004	2.944	2.975	2.901	2.879	2.782	2.851	0.1243	2.933	0.08717
25-Acetyl-6,7-didehydrofevicordin F 3-glucoside	0.5286	0.6217	0.3268	0.4027	1.0657	0.0918	no	up	HMDB0036338	Lipids and lipid-like molecules	Fatty Acyls	Fatty acyl glycosides	178062-92-5	669.326	1.982	1.567	2.289	1.815	2.413	2.436	2.48	1.952	2.114	1.341	2.554	2.197	2.252	1.646	2.14	0.3556	2.008	0.4049
3,4,5-trihydroxy-6-{[1-(4-methoxyphenyl)pentan-3-yl]oxy}oxane-2-carboxylic acid	0.1797	0.2699	0.326	0.3156	0.9701	-0.0438	no	down	-	-	-	-	-	388.196	2.43	2.268	2.18	2.214	2.28	2.428	2.117	2.406	2.31	2.314	2.32	2.43	2.336	2.292	2.274	0.1191	2.344	0.05281
Roxithromycin	0.3814	0.4817	0.3242	0.3509	0.9397	-0.0897	no	down	HMDB0014916;PW_C009245	Benzenoids	Benzene and substituted derivatives	Not Available	80214-83-1	869.553	2.214	2.121	2.269	2.115	1.87	1.389	2.207	2.228	2.368	2.175	2.328	1.718	2.094	2.178	2.026	0.3095	2.156	0.2148
Irisolidone 7-O-glucuronide	0.1595	0.2462	0.3225	0.3306	0.9851	-0.0217	no	down	HMDB0041746	Phenylpropanoids and polyketides	Isoflavonoids	Isoflavonoid O-glycosides	-	473.103	4.725	4.678	4.71	4.634	4.447	4.638	4.474	4.718	4.74	4.693	4.697	4.587	4.711	4.647	4.615	0.1113	4.685	0.05184
Glutaminylthreonine	0.1877	0.2792	0.3172	0.3346	0.9672	-0.0481	no	down	HMDB0028807	Organic acids and derivatives	Carboxylic acids and derivatives	Amino acids, peptides, and analogues	74408-69-8	311.134	2.338	2.349	2.334	2.307	1.99	2.151	2.223	2.351	2.369	2.258	2.315	2.38	2.224	2.329	2.242	0.1324	2.318	0.05799
Methionyl-Hydroxyproline	0.2626	0.361	0.3162	0.3309	0.9604	-0.0583	no	down	HMDB0028974	Organic acids and derivatives	Carboxylic acids and derivatives	Amino acids, peptides, and analogues	148305-57-1	245.097	1.794	1.938	1.713	1.807	2.09	2.151	2.07	1.943	2.05	1.93	1.993	2.065	2.057	2.089	1.938	0.1705	2.018	0.06285
LysoPC(6:0)	0.2834	0.3825	0.3096	0.3179	0.9496	-0.0746	no	down	-	-	-	-	-	373.212	1.611	1.678	1.565	1.68	1.463	1.44	1.519	1.813	1.751	1.862	1.663	1.543	1.408	1.5	1.565	0.09679	1.648	0.1705
Armillaricin	0.3712	0.4721	0.3084	0.3162	1.0386	0.0546	no	up	HMDB0038686	Lipids and lipid-like molecules	Prenol lipids	Sesquiterpenoids	119516-62-0	455.161	2.679	2.615	2.616	2.612	2.404	2.315	2.265	2.694	2.572	2.493	2.423	2.373	2.156	2.144	2.501	0.1682	2.408	0.2044
Mozambioside	0.4628	0.5611	0.3078	0.3677	1.0415	0.0587	no	up	HMDB0037002	Organoheterocyclic compounds	Naphthofurans	Not Available	70717-95-2	526.264	2.661	2.511	2.82	2.6	3.018	3.058	3.179	2.8	2.822	2.515	3.152	2.752	2.826	2.189	2.835	0.2557	2.722	0.2998
(3beta,5alpha,9alpha,22E,24R)-5,9-Epidioxy-3-hydroxyergosta-7,22-dien-6-one	0.3572	0.4577	0.3067	0.3531	1.083	0.115	no	up	HMDB0032666	Lipids and lipid-like molecules	Prenol lipids	Sesquiterpenoids	211486-16-7	506.32	1.474	1.525	1.592	1.385	1.548	1.303	1.497	1.22	1.277	1.35	0.8265	1.666	1.524	1.669	1.475	0.09983	1.362	0.2964
UDP-4-dehydro-6-deoxy-D-glucose	0.459	0.5574	0.3053	0.3588	0.9395	-0.09	no	down	HMDB0012300	Nucleosides, nucleotides, and analogues	Pyrimidine nucleotides	Pyrimidine nucleotide sugars	13094-28-5	571.034	2.495	2.458	2.522	2.548	1.675	1.887	1.733	2.611	2.407	2.47	2.652	2.073	1.987	2.099	2.188	0.4021	2.329	0.2724
Dynorphin B (6-9)	0.3449	0.4455	0.3029	0.28	0.9639	-0.053	no	down	HMDB0012937	Organic acids and derivatives	Carboxylic acids and derivatives	Amino acids, peptides, and analogues	-	644.298	2.151	1.884	2.068	1.899	2.222	2.23	1.94	2.265	2.187	2.189	2.058	2.278	2.076	1.875	2.056	0.1498	2.133	0.1412
ID14326	0.1553	0.241	0.302	0.356	1.0387	0.0548	no	up	HMDB0060828	Nucleosides, nucleotides, and analogues	Nucleoside and nucleotide analogues	1-pyranosylindoles	-	526.282	2.092	2.015	2.1	2.113	2.077	2.166	2.079	2.063	2.062	2.099	1.736	2.067	1.986	2.085	2.092	0.04537	2.014	0.1276
Hoduloside VI	0.0876	0.154	0.3008	0.3084	0.9871	-0.0187	no	down	HMDB0040658	Lipids and lipid-like molecules	Prenol lipids	Triterpenoids	154971-10-5	767.454	4.13	4.112	4.097	4.085	4.001	3.989	4.038	4.178	4.176	4.122	4.135	4.042	4.099	4.072	4.065	0.0556	4.118	0.0511
4-cholesten-7alpha,12alpha,24-triol-3-one	0.256	0.3539	0.3005	0.3189	0.9763	-0.0346	no	down	LMST04030171;HMDB0062399	Lipids and lipid-like molecules	Steroids and steroid derivatives	Bile acids, alcohols and derivatives	-	455.314	3.331	3.329	3.273	3.272	2.942	3.159	3.14	3.374	3.362	3.262	3.333	3.07	3.259	3.336	3.207	0.1389	3.285	0.105
LysoPC(22:6(4Z,7Z,10Z,13Z,16Z,19Z))	0.3731	0.4742	0.2958	0.3085	0.9562	-0.0646	no	down	HMDB0010404	Lipids and lipid-like molecules	Glycerophospholipids	Glycerophosphocholines	162440-05-3	606.295	1.941	1.998	2.224	2.04	1.458	1.86	1.931	2.072	1.83	2.003	1.994	2.142	2.021	2.011	1.922	0.2347	2.01	0.0951
Lithocholate 3-O-glucuronide	0.08338	0.1481	0.2952	0.3054	0.987	-0.0189	no	down	HMDB0002513;LMST05010066;HMDB0254126	Lipids and lipid-like molecules	Steroids and steroid derivatives	Steroidal glycosides	75239-91-7	553.332	3.951	3.916	3.91	3.902	3.819	3.816	3.805	3.964	3.956	3.939	3.965	3.884	3.907	3.863	3.874	0.05912	3.925	0.04124
3,5,9-Trihydroxyergost-7-en-6-one	0.2983	0.3983	0.2949	0.3146	0.9565	-0.0642	no	down	HMDB0032875	Lipids and lipid-like molecules	Steroids and steroid derivatives	Ergostane steroids	211486-13-4	510.354	2.106	1.958	2.073	2.032	1.659	1.949	1.775	2.133	2.012	2.022	2.258	1.998	1.878	1.866	1.936	0.1633	2.024	0.1376
Parviflorin	0.1161	0.192	0.2948	0.3033	0.9834	-0.0241	no	down	HMDB0040708	Lipids and lipid-like molecules	Fatty Acyls	Fatty alcohols	152378-19-3	633.417	3.345	3.305	3.31	3.309	3.2	3.204	3.188	3.382	3.374	3.334	3.344	3.293	3.291	3.226	3.266	0.06576	3.321	0.05486
11-beta-Hydroxyandrosterone-3-glucuronide	0.1453	0.2288	0.2946	0.3055	0.9759	-0.0352	no	down	LMST05010055;HMDB0010351;LMST05010030	Organoheterocyclic compounds	Indoles and derivatives	Hydroxyindoles	-	515.287	2.539	2.544	2.51	2.502	2.397	2.419	2.353	2.591	2.596	2.501	2.566	2.489	2.542	2.402	2.466	0.07546	2.527	0.069
(S1)-Methoxy-3-heptanethiol	0.1943	0.287	0.2941	0.2961	0.9693	-0.045	no	down	HMDB0032380	Organic oxygen compounds	Organooxygen compounds	Ethers	400052-49-5	204.141	2.017	1.836	1.969	2.149	2.026	2.018	1.898	2.082	2.025	2.113	2.051	2.038	1.918	2.132	1.988	0.1004	2.051	0.07046
(+/-)-3-(Methylthio)heptanal	0.2566	0.3546	0.2939	0.3116	0.9683	-0.0465	no	down	HMDB0032426	Organic oxygen compounds	Organooxygen compounds	Carbonyl compounds	51755-70-5	183.081	2.472	2.419	2.385	2.417	2.216	2.171	2.16	2.506	2.502	2.419	2.446	2.318	2.365	2.217	2.32	0.1324	2.396	0.1044
28-Glucosyloleanolic acid 3-[rhamnosyl-(1->2)-galactosyl-(1->3)-glucuronide]	0.2232	0.3193	0.292	0.3115	0.9671	-0.0483	no	down	HMDB0040859	Lipids and lipid-like molecules	Prenol lipids	Terpene glycosides	-	1139.52	2.239	2.235	2.247	2.205	1.925	2.02	2.137	2.24	2.327	2.204	2.293	2.212	2.076	2.167	2.144	0.1258	2.217	0.08276
3,4,5-trihydroxy-6-{[(2E)-2-methyl-3-phenylprop-2-en-1-yl]oxy}oxane-2-carboxylic acid	0.06546	0.1219	0.2911	0.3042	0.9827	-0.0252	no	down	-	-	-	-	-	347.108	2.828	2.828	2.813	2.856	2.741	2.706	2.734	2.863	2.856	2.839	2.852	2.813	2.816	2.803	2.786	0.05824	2.835	0.02385
1-(3-Methylbutanoyl)-6-apiosylglucose	0.2952	0.3951	0.2897	0.3028	0.9594	-0.0598	no	down	HMDB0039953	Lipids and lipid-like molecules	Fatty Acyls	Fatty acyl glycosides	467242-31-5	361.147	1.991	1.867	1.857	1.907	1.832	1.742	1.536	2.048	2.054	1.859	1.847	1.89	1.852	1.725	1.819	0.1456	1.896	0.1177
Josamycin	0.2698	0.3683	0.2891	0.3072	0.9682	-0.0466	no	down	PW_C009693;HMDB0015418	Organic oxygen compounds	Organooxygen compounds	Carbohydrates and carbohydrate conjugates	16846-24-5	845.498	2.503	2.377	2.403	2.381	2.203	2.187	2.144	2.511	2.459	2.447	2.481	2.324	2.283	2.227	2.314	0.135	2.39	0.1104
Cincassiol B	0.1553	0.241	0.2889	0.2804	0.9761	-0.0349	no	down	HMDB0036855	Lipids and lipid-like molecules	Prenol lipids	Diterpenoids	73599-13-0	423.203	2.1	2.063	2.025	2.077	2.069	2.021	1.956	2.166	2.136	2.183	2.009	2.058	2.092	2.01	2.044	0.04794	2.094	0.07114
Notoginsenoside J	0.3549	0.4556	0.2885	0.3143	0.951	-0.0725	no	down	HMDB0031757	Phenylpropanoids and polyketides	Coumarins and derivatives	Furanocoumarins	-	867.525	2.047	2.219	1.863	1.848	1.978	1.752	1.883	2.187	2.197	2.168	2.246	1.649	1.831	2.007	1.941	0.1547	2.041	0.2247
DGDG(24:0/4:0)	0.159	0.2456	0.2882	0.3034	0.9833	-0.0243	no	down	-	-	-	-	-	859.534	3.636	3.589	3.574	3.569	3.444	3.418	3.428	3.63	3.645	3.597	3.627	3.544	3.54	3.496	3.523	0.0896	3.583	0.05642
Arginyl-Proline	0.4358	0.535	0.2878	0.2467	0.9657	-0.0504	no	down	HMDB0028717	Organic acids and derivatives	Carboxylic acids and derivatives	Amino acids, peptides, and analogues	2418-69-1	254.161	1.979	1.885	1.923	1.842	2.122	2.125	2.107	1.947	1.941	2.293	1.765	2.254	2.034	2.245	1.997	0.12	2.068	0.2
5-Methyltetrahydrofolic acid	0.5275	0.6207	0.2848	0.322	1.0853	0.1181	no	up	HMDB0001396;PW_C001079	Organoheterocyclic compounds	Pteridines and derivatives	Pterins and derivatives	134-35-0	477.222	1.723	1.774	1.953	1.852	2.031	1.229	1.189	1.698	1.671	1.431	0.9539	2.065	1.923	1.089	1.679	0.3373	1.547	0.413
19alpha-19-Hydroxy-3,11-dioxo-12-ursen-28-oic acid	0.1119	0.1864	0.2841	0.2918	0.9874	-0.0183	no	down	HMDB0038683	Organic oxygen compounds	Organooxygen compounds	Carbonyl compounds	-	471.334	4.088	4.056	4.052	4.037	3.942	3.955	3.956	4.115	4.109	4.076	4.093	4.006	4.051	3.988	4.012	0.05952	4.063	0.04984
PA(22:0/12:0)	0.2554	0.3534	0.2837	0.3093	0.977	-0.0336	no	down	LMGP10010849;PW_C062659;HMDB0115238	Lipids and lipid-like molecules	Glycerophospholipids	Glycerophosphates	-	715.466	3.375	3.371	3.342	3.507	3.09	3.287	3.261	3.423	3.414	3.331	3.563	3.199	3.359	3.491	3.319	0.128	3.397	0.1171
8-Deoxy-11-hydroxy-13-chlorogrosheimin	0.4183	0.5174	0.2826	0.3188	0.9608	-0.0577	no	down	HMDB0041037	Lipids and lipid-like molecules	Prenol lipids	Terpene lactones	83551-02-4	263.081	2.806	2.782	2.791	2.729	2.399	2.283	2.215	2.867	2.839	2.803	2.815	2.582	2.465	2.369	2.572	0.2622	2.677	0.2025
Isopropyl beta-D-glucoside	0.264	0.3623	0.2812	0.2943	0.9742	-0.0377	no	down	HMDB0032705	Organic oxygen compounds	Organooxygen compounds	Carbohydrates and carbohydrate conjugates	5391-17-3	187.097	2.685	2.602	2.623	2.59	2.414	2.454	2.369	2.681	2.687	2.653	2.648	2.504	2.593	2.443	2.534	0.1203	2.601	0.09399
Vinaginsenoside R13	0.224	0.3201	0.2811	0.2966	0.9744	-0.0374	no	down	HMDB0040783	Lipids and lipid-like molecules	Prenol lipids	Triterpenoids	156398-72-0	1013.59	2.688	2.67	2.679	2.51	2.561	2.408	2.6	2.732	2.746	2.646	2.735	2.476	2.635	2.622	2.588	0.1035	2.656	0.09507
6-{4-[5-(2,6-dihydroxyphenyl)-6-(5-hydroxy-2,2-dimethyl-2H-chromene-6-carbonyl)-3-methylcyclohex-3-en-1-yl]-3-hydroxyphenoxy}-3,4,5-trihydroxyoxane-2-carboxylic acid	0.05821	0.1108	0.281	0.2815	1.0078	0.0112	no	up	-	-	-	-	-	673.226	5.243	5.265	5.255	5.358	5.221	5.267	5.288	5.221	5.265	5.22	5.235	5.183	5.261	5.225	5.271	0.04355	5.23	0.02795
Ginsenoside A1	0.1884	0.2801	0.2802	0.283	0.9854	-0.0212	no	down	HMDB0040416	Lipids and lipid-like molecules	Prenol lipids	Terpene glycosides	69884-00-0	833.533	3.991	3.972	3.957	3.882	3.789	3.921	3.958	4.035	4.032	3.976	4.028	3.802	3.971	4.027	3.924	0.06934	3.982	0.08353
Mevalonolactone	0.07311	0.1331	0.2796	0.2888	0.9856	-0.0209	no	down	HMDB0006024;HMDB0244840	Organoheterocyclic compounds	Lactones	Delta valerolactones	503-48-0	95.0502	3.098	3.146	3.06	3.11	3.1	3.002	3.012	3.15	3.134	3.088	3.088	3.105	3.161	3.116	3.075	0.05306	3.12	0.029
1-O-Cinnamoyl-beta-D-gentiobiose	0.2672	0.3655	0.2789	0.2974	0.9705	-0.0432	no	down	HMDB0030295	Phenylpropanoids and polyketides	Cinnamic acids and derivatives	Cinnamic acid esters	181373-65-9	455.151	2.379	2.272	2.355	2.342	2.141	2.146	2.026	2.412	2.352	2.348	2.312	2.278	2.249	2.184	2.237	0.1345	2.305	0.07527
15-deoxy-delta12,14-Prostaglandin J2-2-glycerol ester	0.04595	0.09213	0.2776	0.2861	0.9863	-0.0199	no	down	HMDB0013656	Lipids and lipid-like molecules	Fatty Acyls	Eicosanoids	-	355.223	2.909	2.937	2.866	2.915	2.82	2.84	2.865	2.937	2.945	2.901	2.939	2.901	2.921	2.89	2.879	0.04269	2.919	0.02183
Notoginsenoside T2	0.1339	0.2144	0.2759	0.2888	0.9872	-0.0186	no	down	HMDB0039050	Lipids and lipid-like molecules	Prenol lipids	Triterpenoids	343962-54-9	705.404	4.085	4.065	4.04	4.049	3.938	3.926	3.933	4.102	4.112	4.065	4.094	4.015	4.03	3.981	4.005	0.0695	4.057	0.04949
5,6-Dihydroxyprostaglandin F1a	0.1812	0.2717	0.275	0.2855	0.9847	-0.0222	no	down	HMDB0012109	Lipids and lipid-like molecules	Fatty Acyls	Eicosanoids	11000-26-3	411.273	3.638	3.619	3.585	3.57	3.452	3.459	3.477	3.675	3.658	3.626	3.626	3.505	3.578	3.519	3.543	0.07851	3.598	0.06639
Panaquinquecol 6	0.3933	0.493	0.2749	0.3172	1.0483	0.0681	no	up	LMFA07010986;HMDB0035500	Lipids and lipid-like molecules	Fatty Acyls	Fatty alcohol esters	145400-15-3	341.172	1.934	1.731	1.715	1.634	2.265	2.012	2.229	1.899	1.905	1.697	1.818	1.929	1.87	1.781	1.932	0.2523	1.843	0.08244
Calenduloside E	0.03722	0.07786	0.274	0.2831	0.9887	-0.0164	no	down	HMDB0302778;LMPR0106150003;HMDB0040851	Lipids and lipid-like molecules	Prenol lipids	Terpene glycosides	26020-14-4	655.38	3.353	3.352	3.351	3.397	3.309	3.291	3.308	3.414	3.367	3.385	3.389	3.348	3.356	3.368	3.337	0.03661	3.375	0.02244
Digoxigenin bisdigitoxoside	0.568	0.657	0.2729	0.3637	1.1013	0.1392	no	up	HMDB0060818	Lipids and lipid-like molecules	Steroids and steroid derivatives	Steroid lactones	-	673.356	1.081	1.098	1.048	1.037	2.192	1.953	2.244	1.708	1.117	1.595	1.535	1.461	1.149	1.11	1.522	0.5759	1.382	0.2516
6-({3-[(1E)-buta-1,3-dien-1-yl]-1-oxo-1H-isochromen-5-yl}oxy)-3,4,5-trihydroxyoxane-2-carboxylic acid	0.4553	0.5539	0.2714	0.2755	1.0403	0.057	no	up	-	-	-	-	-	408.128	2.113	2.191	2.124	2.195	1.688	1.704	1.714	1.956	1.954	1.886	1.985	1.863	1.808	1.745	1.961	0.2445	1.885	0.08752
3,4,5-trihydroxy-6-{[3,5,6-trihydroxy-2-(3-hydroxyphenyl)-8-[3,4,5-trihydroxy-6-(hydroxymethyl)oxan-2-yl]-3,4-dihydro-2H-1-benzopyran-7-yl]oxy}oxane-2-carboxylic acid	0.2207	0.3164	0.2708	0.2877	0.9864	-0.0198	no	down	-	-	-	-	-	670.198	4.457	4.423	4.393	4.397	4.277	4.217	4.21	4.467	4.475	4.429	4.436	4.34	4.36	4.29	4.339	0.1022	4.399	0.0702
({6-[2-(3,4-dihydroxyphenyl)-5-hydroxy-7-methoxy-4-oxo-4H-chromen-8-yl]-3,4,5-trihydroxyoxan-2-yl}methoxy)sulfonic acid	0.335	0.4356	0.2706	0.2611	1.0262	0.0373	no	up	-	-	-	-	-	575.103	2.68	2.636	2.621	2.47	2.526	2.416	2.483	2.4	2.493	2.309	2.522	2.5	2.755	2.394	2.547	0.09896	2.482	0.1419
Koryoginsenoside R1	0.2138	0.3088	0.2701	0.2836	0.9862	-0.02	no	down	HMDB0041351	Lipids and lipid-like molecules	Prenol lipids	Triterpenoids	171674-97-8	907.538	4.243	4.213	4.204	4.191	4.023	4.038	4.096	4.277	4.286	4.227	4.243	4.092	4.156	4.134	4.144	0.09006	4.202	0.07513
2,3-Diaminopropionic acid	0.1013	0.1722	0.2693	0.2781	0.9832	-0.0244	no	down	HMDB0002006	Organic acids and derivatives	Carboxylic acids and derivatives	Amino acids, peptides, and analogues	4033-39-0	122.088	2.612	2.658	2.563	2.606	2.574	2.492	2.51	2.639	2.662	2.602	2.589	2.615	2.644	2.575	2.574	0.05826	2.618	0.03167
3-Methyluridine	0.3645	0.465	0.2673	0.2718	0.9805	-0.0284	no	down	HMDB0004813	Nucleosides, nucleotides, and analogues	Pyrimidine nucleosides	Not Available	2140-69-4	276.12	2.998	3.067	3.007	3.133	2.994	2.966	2.942	3.179	3.127	3.177	2.772	3.203	2.957	3.114	3.015	0.06465	3.075	0.1568
Lansimide 3	0.3364	0.4367	0.2667	0.2885	0.9791	-0.0305	no	down	HMDB0029858	Organoheterocyclic compounds	Pyrrolidines	Phenylpyrrolidines	119518-25-1	294.151	3.719	3.703	3.666	3.632	3.496	3.397	3.342	3.766	3.742	3.71	3.711	3.608	3.536	3.412	3.565	0.1529	3.641	0.1293
Sphingosine 1-phosphate	0.3684	0.4689	0.2665	0.2856	0.9734	-0.0389	no	down	HMDB0000227	Lipids and lipid-like molecules	Sphingolipids	Phosphosphingolipids	26993-30-6	379.249	3.005	2.837	2.897	2.908	2.589	2.923	2.584	3.006	3.012	2.963	2.987	2.729	2.662	2.93	2.821	0.1675	2.898	0.1428
Crassostrea Secocarotenoid	0.07248	0.1321	0.2654	0.2723	0.9914	-0.0125	no	down	HMDB0037789	Lipids and lipid-like molecules	Prenol lipids	Triterpenoids	256505-51-8	639.406	4.543	4.51	4.494	4.543	4.442	4.447	4.449	4.558	4.562	4.536	4.545	4.508	4.512	4.483	4.49	0.04439	4.529	0.02893
Deacetylnomilin	0.3357	0.4362	0.2635	0.256	1.0203	0.029	no	up	HMDB0035684	Lipids and lipid-like molecules	Prenol lipids	Triterpenoids	3264-90-2	511.175	3.054	3.074	3.03	3.072	2.945	2.84	2.776	3.017	3.016	2.91	2.956	2.872	2.874	2.73	2.97	0.1206	2.911	0.1001
Phytosphingosine 1-phosphate	0.2877	0.3871	0.263	0.2856	1.0171	0.0245	no	up	LMSP01050003	-	-	-	-	398.264	3.917	3.966	3.903	4.057	3.979	3.815	3.825	3.904	4.002	4.037	3.775	3.779	3.83	3.67	3.923	0.08636	3.857	0.1318
3-Acetoxyscirpene-4,15-diol	0.5059	0.6006	0.2626	0.2734	0.5965	-0.7454	no	down	HMDB0034576	Lipids and lipid-like molecules	Fatty Acyls	Fatty acid esters	70402-13-0	347.145	0.2524	0.2714	0.4458	0.0387	0.0039	0.0039	0.0035	0.9552	0.3172	0.1895	0.2068	0.0295	0.0067	0.0034	0.1456	0.1775	0.2441	0.3356
2,5-Dimethylbenzaldehyde	0.6094	0.6925	0.262	0.364	0.9489	-0.0757	no	down	HMDB0032014	Benzenoids	Benzene and substituted derivatives	Benzoyl derivatives	34341-29-2	135.081	3.37	3.228	3.367	3.217	2.296	1.895	1.869	3.197	3.167	3.114	2.924	2.634	2.668	2.577	2.749	0.6981	2.897	0.2692
Maduramicin	0.3118	0.4125	0.2602	0.2637	0.9728	-0.0398	no	down	HMDB0029453	Organic oxygen compounds	Organooxygen compounds	Carbohydrates and carbohydrate conjugates	79356-08-4	899.53	2.364	2.21	2.268	2.233	2.019	2.21	2.231	2.348	2.394	2.349	2.37	2.087	2.165	2.257	2.219	0.1032	2.281	0.1166
(2E,4E)-2,4-Hexadienoic acid	0.2578	0.3559	0.2586	0.2745	0.9653	-0.051	no	down	HMDB0029581	Lipids and lipid-like molecules	Fatty Acyls	Fatty acids and conjugates	110-44-1	77.0391	1.717	1.689	1.647	1.709	1.562	1.503	1.466	1.77	1.768	1.63	1.626	1.701	1.643	1.56	1.613	0.1025	1.671	0.07841
2-[2-hydroxy-3-(3-hydroxyphenyl)propyl]benzene-1,3,5-triol	0.1505	0.2352	0.2554	0.2687	0.9833	-0.0243	no	down	-	-	-	-	-	259.094	2.768	2.75	2.744	2.803	2.625	2.661	2.652	2.821	2.793	2.76	2.784	2.737	2.718	2.713	2.715	0.06787	2.761	0.04065
13-Demethyl tacrolimus	0.1462	0.23	0.2553	0.2635	0.9883	-0.017	no	down	HMDB0060706	Organoheterocyclic compounds	Diazines	Pyrimidines and pyrimidine derivatives	-	754.446	3.782	3.784	3.742	3.734	3.659	3.651	3.692	3.819	3.83	3.774	3.773	3.682	3.749	3.726	3.721	0.05462	3.765	0.05158
Polyporusterone F	0.126	0.2046	0.252	0.262	0.9882	-0.0171	no	down	HMDB0038499	Lipids and lipid-like molecules	Steroids and steroid derivatives	Bile acids, alcohols and derivatives	141360-93-2	485.319	3.578	3.571	3.55	3.54	3.475	3.451	3.476	3.606	3.603	3.571	3.595	3.5	3.555	3.507	3.52	0.05158	3.562	0.04431
Isodesmosine	0.1275	0.2064	0.2508	0.2608	0.9855	-0.0211	no	down	HMDB0000739	Organic acids and derivatives	Carboxylic acids and derivatives	Tetracarboxylic acids and derivatives	991-01-5	509.284	2.902	2.888	2.88	2.895	2.824	2.761	2.801	2.939	2.922	2.912	2.901	2.884	2.859	2.825	2.85	0.05471	2.892	0.0391
3-O-p-trans-Coumaroylalphitolic acid	0.1509	0.2356	0.2507	0.2578	0.9887	-0.0164	no	down	HMDB0036299	Phenylpropanoids and polyketides	Flavonoids	Biflavonoids and polyflavonoids	67911-62-0	641.377	3.829	3.794	3.789	3.79	3.67	3.707	3.754	3.859	3.854	3.8	3.842	3.73	3.791	3.758	3.762	0.05571	3.805	0.04965
Pirbuterol	0.1135	0.1885	0.2504	0.2586	0.9845	-0.0225	no	down	HMDB0015407	Organoheterocyclic compounds	Pyridines and derivatives	Hydroxypyridines	38677-81-5	241.156	2.579	2.578	2.534	2.637	2.509	2.501	2.493	2.619	2.604	2.613	2.598	2.573	2.565	2.535	2.547	0.0529	2.587	0.03028
Lucidenic acid M	0.1603	0.2471	0.2486	0.2584	0.9878	-0.0177	no	down	HMDB0035973	Phenylpropanoids and polyketides	Flavonoids	O-methylated flavonoids	110241-33-3	445.292	3.624	3.602	3.581	3.564	3.48	3.489	3.498	3.653	3.639	3.604	3.614	3.513	3.57	3.55	3.548	0.05845	3.592	0.05011
Gluten exorphin B5	0.6546	0.7307	0.2438	0.376	0.9474	-0.078	no	down	HMDB0059795	Organic acids and derivatives	Carboxylic acids and derivatives	Amino acids, peptides, and analogues	-	681.243	3.241	3.177	3.223	3.183	1.873	1.822	1.508	2.967	2.932	2.902	2.665	2.506	2.621	2.434	2.575	0.7951	2.718	0.2158
6-[2-(2H-1,3-benzodioxol-5-yl)ethyl]-5-hydroxy-4-methoxy-5,6-dihydro-2H-pyran-2-one	0.2993	0.3994	0.2427	0.2622	0.9735	-0.0387	no	down	-	-	-	-	-	315.081	2.358	2.278	2.281	2.39	2.138	2.125	2.14	2.43	2.363	2.288	2.404	2.246	2.232	2.169	2.244	0.1103	2.305	0.09702
2a-Hydroxygypsogenin 3-O-b-D-glucoside	0.2702	0.3687	0.2424	0.2576	0.9824	-0.0256	no	down	HMDB0041132	Lipids and lipid-like molecules	Prenol lipids	Terpene glycosides	-	712.407	3.07	3.043	2.997	3.041	2.888	2.888	2.827	3.103	3.086	3.033	3.049	2.958	3.002	2.892	2.965	0.09537	3.018	0.07377
L-glycyl-L-hydroxyproline	0.3315	0.4321	0.2423	0.2573	1.0145	0.0208	no	up	-	-	-	-	-	189.088	3.748	3.723	3.699	3.735	3.49	3.477	3.514	3.666	3.586	3.595	3.587	3.505	3.543	3.541	3.627	0.1258	3.575	0.05161
Octadecylamine	0.3002	0.4003	0.2415	0.2642	0.9866	-0.0195	no	down	HMDB0029586	Organic nitrogen compounds	Organonitrogen compounds	Amines	124-30-1	270.315	4.465	4.446	4.41	4.432	4.249	4.211	4.189	4.496	4.442	4.425	4.463	4.352	4.356	4.278	4.343	0.121	4.402	0.0762
Thromboxane B3	0.2413	0.3384	0.2413	0.2628	0.9803	-0.0287	no	down	HMDB0005099;LMFA03030006;LMFA03030016	Lipids and lipid-like molecules	Fatty Acyls	Eicosanoids	71953-80-5	391.207	2.707	2.669	2.682	2.777	2.522	2.535	2.543	2.759	2.715	2.654	2.762	2.669	2.636	2.618	2.634	0.09987	2.687	0.05831
PS(14:1(9Z)/18:1(9Z))	0.3245	0.4252	0.2405	0.2624	0.9773	-0.0331	no	down	HMDB0012346;LMGP03010120;PW_C007876	Lipids and lipid-like molecules	Glycerophospholipids	Glycerophosphoserines	-	754.465	2.593	2.561	2.52	2.522	2.294	2.273	2.404	2.59	2.598	2.54	2.512	2.476	2.424	2.43	2.453	0.1296	2.51	0.07088
Methyl helianthenoate F glucoside	0.407	0.5063	0.2403	0.273	0.9674	-0.0478	no	down	HMDB0040797	Lipids and lipid-like molecules	Fatty Acyls	Fatty acyl glycosides	-	337.127	2.301	2.316	2.303	2.315	2.091	1.919	1.917	2.387	2.373	2.306	2.253	2.139	2.137	2.078	2.166	0.187	2.239	0.1231
(1S,16R)-5,7,11-trihydroxy-8,8,12,16-tetramethyl-3-[1-(2-methyl-1,3-thiazol-4-yl)prop-1-en-2-yl]-10-methylidene-17-oxa-4-azabicyclo[14.1.0]heptadec-4-en-9-one	0.6789	0.7514	0.2385	0.4137	0.9158	-0.1269	no	down	-	-	-	-	-	546.296	0.8031	0.8053	1.685	0.7633	2	2.152	2.142	1.952	1.958	1.371	2.369	1.479	1.454	0.7206	1.479	0.662	1.615	0.5329
Fumonisin B2	0.6089	0.692	0.238	0.3747	0.9422	-0.0859	no	down	LMSP01080023;HMDB0034703	Organic acids and derivatives	Carboxylic acids and derivatives	Fumonisins	116355-84-1	744.354	1.399	1.47	1.554	1.137	2.198	2.289	2.264	1.981	1.829	1.692	2.306	2.059	1.644	1.56	1.759	0.4781	1.867	0.2643
Ginsenoside Rh5	0.1549	0.2405	0.2375	0.2475	0.9904	-0.0139	no	down	HMDB0038016	Lipids and lipid-like molecules	Prenol lipids	Terpene glycosides	340270-88-4	691.422	4.075	4.046	4.045	4.082	3.965	3.959	3.959	4.096	4.091	4.069	4.087	4.051	4.036	3.98	4.019	0.05591	4.058	0.04107
Butyryl-L-carnitine	0.3098	0.4104	0.2362	0.2528	0.9881	-0.0173	no	down	HMDB0002013	Lipids and lipid-like molecules	Fatty Acyls	Fatty acid esters	25576-40-3	232.155	4.431	4.419	4.279	4.407	4.077	4.314	4.245	4.323	4.342	4.345	4.381	4.407	4.358	4.379	4.31	0.1261	4.362	0.02865
3,4,5-trihydroxy-6-{3-[(1E)-3-hydroxybut-1-en-1-yl]phenoxy}oxane-2-carboxylic acid	0.2173	0.3126	0.2349	0.2403	0.9827	-0.0252	no	down	-	-	-	-	-	323.11	2.528	2.441	2.438	2.499	2.432	2.434	2.352	2.576	2.561	2.419	2.434	2.537	2.436	2.46	2.446	0.05602	2.489	0.06649
(1alpha,3beta,20S,22R,24S,25S)-Pubescenin	0.08966	0.1569	0.2348	0.2448	0.9926	-0.0107	no	down	HMDB0030011	Lipids and lipid-like molecules	Prenol lipids	Sesquiterpenoids	100217-93-4	653.386	4.599	4.602	4.562	4.586	4.515	4.512	4.53	4.612	4.626	4.592	4.612	4.544	4.582	4.573	4.558	0.03916	4.592	0.02799
6-[(2-{4-[(3-{[4-(acetyloxy)-3-hydroxy-4-(hydroxymethyl)oxolan-2-yl]oxy}-4,5-dihydroxy-6-(hydroxymethyl)oxan-2-yl)oxy]phenyl}-4-oxo-3,4-dihydro-2H-1-benzopyran-7-yl)oxy]-3,4,5-trihydroxyoxane-2-carboxylic acid	0.6474	0.7242	0.234	0.3493	0.9453	-0.0812	no	down	-	-	-	-	-	733.198	2.72	2.612	2.643	2.609	1.441	1.44	1.404	2.486	2.471	2.45	2.224	1.979	2.164	1.953	2.124	0.652	2.247	0.2289
Hordenine	0.3596	0.4604	0.233	0.2547	0.9757	-0.0355	no	down	HMDB0004366	Benzenoids	Benzene and substituted derivatives	Phenethylamines	539-15-1	166.122	2.603	2.557	2.507	2.528	2.404	2.282	2.266	2.627	2.621	2.527	2.535	2.486	2.437	2.338	2.449	0.1345	2.51	0.1018
PE(14:1(9Z)/20:0)	0.2599	0.3584	0.2321	0.2487	0.9863	-0.0199	no	down	PW_C004914;LMGP02010440;HMDB0008866	Lipids and lipid-like molecules	Glycerophospholipids	Glycerophosphoethanolamines	-	750.56	3.402	3.406	3.325	3.375	3.291	3.24	3.214	3.451	3.469	3.372	3.315	3.284	3.321	3.365	3.322	0.07706	3.368	0.06971
Cynaratriol	0.5328	0.6255	0.2307	0.2182	1.0335	0.0475	no	up	HMDB0034983	Lipids and lipid-like molecules	Prenol lipids	Terpene lactones	70894-20-1	265.142	2.358	2.189	2.146	1.921	2.082	2.348	1.624	2.088	2.176	1.945	2.115	2.031	1.835	1.997	2.095	0.2574	2.027	0.1141
Glucosyl (2E,6E,10x)-10,11-dihydroxy-2,6-farnesadienoate	0.3605	0.4612	0.2293	0.2524	0.9804	-0.0286	no	down	HMDB0037823	Lipids and lipid-like molecules	Prenol lipids	Terpene glycosides	204927-92-4	455.222	3.133	3.169	3.13	3.195	2.944	2.929	2.865	3.199	3.164	3.151	3.204	3.107	3.055	2.911	3.052	0.1344	3.113	0.1032
Notoginsenoside T1	0.1688	0.2571	0.228	0.2361	0.9888	-0.0162	no	down	HMDB0039049	Lipids and lipid-like molecules	Prenol lipids	Triterpenoids	343962-53-8	675.402	3.438	3.376	3.406	3.373	3.308	3.315	3.329	3.441	3.457	3.412	3.443	3.345	3.362	3.35	3.363	0.04863	3.401	0.04823
Crustecdysone	0.09935	0.1698	0.2263	0.2366	0.9927	-0.0106	no	down	HMDB0030180;HMDB0242587	Lipids and lipid-like molecules	Steroids and steroid derivatives	Bile acids, alcohols and derivatives	5289-74-7	463.302	4.417	4.398	4.395	4.439	4.337	4.336	4.346	4.434	4.434	4.409	4.441	4.398	4.403	4.375	4.381	0.04151	4.413	0.02385
Yucalexin A16	0.07952	0.1424	0.2254	0.2323	0.9922	-0.0113	no	down	HMDB0036775	Lipids and lipid-like molecules	Prenol lipids	Diterpenoids	119642-81-8	325.213	3.822	3.805	3.784	3.855	3.772	3.767	3.756	3.842	3.845	3.814	3.836	3.794	3.836	3.801	3.794	0.03516	3.824	0.02081
Asparagoside A	0.2523	0.3497	0.225	0.2386	0.9833	-0.0243	no	down	HMDB0030046	Lipids and lipid-like molecules	Fatty Acyls	Fatty acids and conjugates	14835-43-9	601.367	2.776	2.825	2.736	2.71	2.691	2.58	2.672	2.851	2.811	2.722	2.777	2.686	2.78	2.684	2.713	0.07843	2.759	0.0637
Delta-Methylionone	0.2243	0.3205	0.2247	0.232	0.9869	-0.019	no	down	HMDB0031737;HMDB0032397	Lipids and lipid-like molecules	Prenol lipids	Sesquiterpenoids	7784-98-7;79-89-0	245.132	3.101	3.04	3.012	3.041	2.919	2.957	2.967	3.093	3.1	3.061	3.089	2.977	3.026	2.971	3.005	0.06199	3.045	0.05491
3,4,5-trihydroxy-6-({8-hydroxy-17-methoxy-10-oxo-2-oxatricyclo[13.2.2.1?,?]icosa-1(17),3,5,7(20),15,18-hexaen-4-yl}oxy)oxane-2-carboxylic acid	0.6839	0.7552	0.2243	0.285	0.9256	-0.1115	no	down	-	-	-	-	-	557.145	2.021	2.113	1.632	1.674	0.7811	2.086	0.7494	2.112	2.109	2.012	1.977	0.7861	1.071	1.873	1.579	0.588	1.706	0.5433
Gynosaponin S	0.414	0.5131	0.223	0.2395	0.9788	-0.0309	no	down	HMDB0039547	Lipids and lipid-like molecules	Prenol lipids	Triterpenoids	80321-69-3	929.548	3.02	2.987	2.994	2.804	2.689	2.78	2.778	3.048	3.062	2.98	3.024	2.7	2.819	2.847	2.864	0.1321	2.926	0.1382
LysoPC(24:0)	0.4444	0.5436	0.2229	0.2017	1.0287	0.0408	no	up	HMDB0010405	Lipids and lipid-like molecules	Glycerophospholipids	Glycerophosphocholines	-	572.449	1.723	1.659	1.903	1.933	1.648	1.695	1.738	1.543	1.607	1.659	1.816	1.704	1.746	1.881	1.757	0.1147	1.708	0.1176
N1-(2-Hydroxyethyl)flurazepam	0.5532	0.6435	0.2211	0.2513	1.058	0.0813	no	up	HMDB0060853	Organoheterocyclic compounds	Benzodiazepines	1,4-benzodiazepines	-	379.122	1.43	1.536	1.456	1.377	1.983	1.972	1.859	1.687	1.455	1.274	1.151	1.871	1.623	1.914	1.659	0.2682	1.568	0.2892
12-Hydroxy-13-O-D-glucuronoside-octadec-9Z-enoate	0.1952	0.2881	0.2207	0.2262	0.9863	-0.0199	no	down	HMDB0060118	Lipids and lipid-like molecules	Saccharolipids	Not Available	-	473.279	2.564	2.541	2.569	2.536	2.444	2.493	2.439	2.588	2.587	2.563	2.549	2.522	2.549	2.474	2.513	0.0544	2.548	0.04001
8-Isoprostane	0.2155	0.3107	0.218	0.2282	0.9912	-0.0128	no	down	HMDB0005083;PW_C002163;HMDB0004659	Lipids and lipid-like molecules	Fatty Acyls	Eicosanoids	155976-51-5;27415-26-5	298.346	4.246	4.212	4.2	4.267	4.135	4.122	4.118	4.284	4.267	4.227	4.233	4.198	4.209	4.146	4.186	0.06094	4.223	0.04553
Corchorusoside E	0.6967	0.7664	0.216	0.4077	0.9244	-0.1134	no	down	HMDB0032828	Lipids and lipid-like molecules	Steroids and steroid derivatives	Steroid lactones	210637-19-7	902.433	1.247	1.012	1.779	0.9588	2.051	2.178	2.064	1.713	2.272	0.8431	2.505	1.864	2.246	0.7691	1.613	0.5269	1.745	0.6936
Trilostane	0.5299	0.6228	0.2136	0.2064	0.9713	-0.042	no	down	HMDB0015240	Lipids and lipid-like molecules	Steroids and steroid derivatives	Estrane steroids	13647-35-3	393.212	2.242	2.159	2.242	1.848	2.111	2.082	2.011	2.399	2.357	2.331	2.179	2.02	1.96	1.88	2.099	0.1386	2.161	0.2096
Ouabain	0.448	0.547	0.2109	0.257	0.9798	-0.0294	no	down	HMDB0031448;LMST01120022;HMDB0015224;HMDB0247956	Lipids and lipid-like molecules	Steroids and steroid derivatives	Steroid lactones	630-60-4	585.291	2.561	2.512	2.696	2.523	2.72	2.793	2.867	2.751	2.821	2.657	2.884	2.687	2.732	2.518	2.667	0.1388	2.722	0.1183
3-Methoxy-19-nor-17alpha-pregna-1,3,5(10),20-tetraen-17-ol	0.1694	0.2578	0.2104	0.2152	0.9901	-0.0144	no	down	-	-	-	-	-	313.214	3.195	3.183	3.168	3.298	3.167	3.176	3.21	3.259	3.247	3.196	3.242	3.169	3.26	3.25	3.2	0.04609	3.232	0.03508
Plastoquinone 9	0.4856	0.5827	0.2085	0.2328	0.9834	-0.0241	no	down	HMDB0030130	Lipids and lipid-like molecules	Prenol lipids	Quinone and hydroquinone lipids	4299-57-4	771.611	3.562	3.523	3.609	3.565	3.072	3.447	3.344	3.556	3.609	3.576	3.581	3.338	3.428	3.439	3.446	0.187	3.504	0.102
Phenethyl rutinoside	0.6951	0.765	0.2068	0.2638	0.9226	-0.1162	no	down	HMDB0032622	Organic oxygen compounds	Organooxygen compounds	Carbohydrates and carbohydrate conjugates	88510-08-1	453.172	2.146	2.132	1.923	2.325	0.9775	1.489	0.9434	2.46	2.426	2.152	2.679	1.293	1.002	0.9242	1.705	0.5721	1.848	0.7493
2,2-dichloro-1,1-ethanediol	0.1211	0.1985	0.2064	0.2046	0.9935	-0.0094	no	down	HMDB0062193	Organohalogen compounds	Halohydrins	Chlorohydrins	16086-14-9	171.993	4.056	3.997	3.987	3.955	4.014	3.971	3.989	4.04	4.058	4.003	4.021	3.995	4.04	3.995	3.996	0.03259	4.022	0.02511
22-Deoxoisocucurbitacin D	0.1611	0.2481	0.206	0.2172	0.9918	-0.0119	no	down	HMDB0034704	Lipids and lipid-like molecules	Steroids and steroid derivatives	Cucurbitacins	15371-77-4	525.317	3.941	3.931	3.899	3.907	3.849	3.829	3.855	3.953	3.959	3.922	3.94	3.869	3.895	3.892	3.887	0.04333	3.919	0.03417
Ethyl salicylate	0.2076	0.3017	0.2059	0.2185	0.9891	-0.0158	no	down	HMDB0029817	Benzenoids	Benzene and substituted derivatives	Benzoic acids and derivatives	118-61-6	167.071	3.133	3.106	3.09	3.152	3.01	3.019	3.034	3.16	3.146	3.113	3.134	3.091	3.074	3.065	3.078	0.05686	3.112	0.03663
Cynaropicrin	0.2703	0.3687	0.2049	0.214	0.9856	-0.0209	no	down	HMDB0036423	Lipids and lipid-like molecules	Prenol lipids	Terpene lactones	35730-78-0	311.129	2.595	2.549	2.542	2.601	2.502	2.476	2.473	2.663	2.655	2.566	2.576	2.479	2.539	2.522	2.534	0.05251	2.571	0.06764
Ganoderic acid Mb	0.1442	0.2277	0.2047	0.2148	0.9937	-0.0091	no	down	HMDB0035336	Lipids and lipid-like molecules	Prenol lipids	Triterpenoids	-	595.365	4.593	4.575	4.57	4.605	4.506	4.508	4.526	4.607	4.624	4.579	4.604	4.56	4.565	4.549	4.555	0.0411	4.584	0.02822
Aspartyl-L-proline	0.1297	0.2092	0.2043	0.2109	0.9949	-0.0074	no	down	HMDB0002335	Organic acids and derivatives	Carboxylic acids and derivatives	Amino acids, peptides, and analogues	42155-95-3	294.102	5.499	5.489	5.485	5.566	5.453	5.458	5.512	5.526	5.519	5.518	5.559	5.475	5.54	5.523	5.495	0.03799	5.523	0.02546
Triphenylphosphine Oxide	0.3938	0.4934	0.1999	0.2203	0.9829	-0.0249	no	down	-	-	-	-	-	317.049	2.825	2.791	2.763	2.767	2.64	2.561	2.56	2.851	2.805	2.8	2.786	2.692	2.7	2.604	2.701	0.1119	2.748	0.08573
20-Oxo-leukotriene E4	0.7556	0.8129	0.1997	0.1846	1.0551	0.0774	no	up	HMDB0012642;LMFA03020065	Lipids and lipid-like molecules	Fatty Acyls	Eicosanoids	-	476.209	1.739	1.907	1.864	1.837	1.303	1.542	0.7928	2.054	1.88	1.75	1.951	1.176	0.8268	0.7747	1.569	0.4033	1.487	0.5478
5-[(E)-2-(3,4-dihydroxyphenyl)ethenyl]-2-[(1E)-3-hydroxy-3-methylbut-1-en-1-yl]benzene-1,3-diol	0.3218	0.4227	0.1993	0.2078	0.9873	-0.0184	no	down	-	-	-	-	-	311.128	3.028	2.994	2.962	2.977	2.797	2.956	2.906	3.04	3.058	2.977	3.028	2.88	2.955	2.948	2.946	0.07532	2.984	0.06249
Tsangane L 3-glucoside	0.2433	0.3401	0.1988	0.2126	0.988	-0.0174	no	down	HMDB0040824	Lipids and lipid-like molecules	Prenol lipids	Terpene glycosides	143775-68-2	407.266	3	3.023	2.993	2.984	2.949	2.859	2.884	3.021	3.033	3.004	3.023	2.941	3.002	2.917	2.956	0.06236	2.992	0.04458
Choline	0.1995	0.2926	0.1986	0.2083	0.9881	-0.0173	no	down	HMDB0000097;HMDB0250194;PW_C000065	Organic nitrogen compounds	Organonitrogen compounds	Quaternary ammonium salts	62-49-7	104.108	2.444	2.461	2.454	2.457	2.334	2.359	2.391	2.465	2.431	2.448	2.424	2.441	2.467	2.423	2.414	0.05231	2.443	0.01834
Alpha-Methylstyrene	0.6747	0.7482	0.1984	0.3085	0.9534	-0.0688	no	down	HMDB0059899	Benzenoids	Benzene and substituted derivatives	Phenylpropenes	98-83-9	119.086	2.684	2.578	2.679	2.536	1.734	1.43	1.397	2.553	2.489	2.418	2.218	2.082	2.045	1.966	2.148	0.5994	2.253	0.2343
L-Isoleucine	0.204	0.2978	0.1963	0.197	0.9926	-0.0107	no	down	PW_C000112;HMDB0000557;HMDB0000172	Organic acids and derivatives	Carboxylic acids and derivatives	Amino acids, peptides, and analogues	1509-34-8;73-32-5	132.103	3.785	3.752	3.746	3.822	3.752	3.74	3.737	3.79	3.777	3.731	3.745	3.79	3.859	3.838	3.762	0.03097	3.79	0.0462
(N-acetylneuraminosyl(a2-6)lactosamine)	0.4856	0.5827	0.1911	0.2258	0.9861	-0.0202	no	down	HMDB0001081	Organic oxygen compounds	Organooxygen compounds	Carbohydrates and carbohydrate conjugates	64364-50-7	657.233	4.414	4.426	4.4	4.375	4.144	4.037	4.021	4.435	4.415	4.351	4.44	4.278	4.208	4.114	4.26	0.1845	4.32	0.1253
Tangeraxanthin	0.1307	0.2104	0.19	0.2	0.9944	-0.0081	no	down	HMDB0039015	Lipids and lipid-like molecules	Prenol lipids	Triterpenoids	-	507.329	4.257	4.233	4.235	4.28	4.189	4.187	4.192	4.269	4.259	4.248	4.27	4.237	4.238	4.225	4.225	0.03644	4.249	0.01728
[2,6-dihydroxy-4-({[3,4,5-trihydroxy-6-(hydroxymethyl)oxan-2-yl]oxy}carbonyl)phenyl]oxidanesulfonic acid	0.48	0.5777	0.1895	0.2284	0.9794	-0.03	no	down	-	-	-	-	-	450.993	2.67	2.584	2.514	2.597	2.432	2.357	2.157	2.664	2.57	2.524	2.48	2.504	2.45	2.482	2.473	0.1748	2.525	0.07233
(1R*,2R*,4R*,8S*)-p-Menthane-1,2,8,9-tetrol 9-glucoside	0.2782	0.377	0.1882	0.2015	0.9907	-0.0135	no	down	HMDB0039976	Lipids and lipid-like molecules	Prenol lipids	Terpene glycosides	402593-84-4	367.196	3.581	3.557	3.545	3.546	3.43	3.436	3.457	3.579	3.589	3.542	3.556	3.507	3.526	3.478	3.507	0.06389	3.54	0.0393
Trans-Cinnamic acid	0.1495	0.234	0.1868	0.193	0.9944	-0.0081	no	down	HMDB0000567;HMDB0000930	Phenylpropanoids and polyketides	Cinnamic acids and derivatives	Cinnamic acids	102-94-3;140-10-3	166.087	4.467	4.454	4.413	4.5	4.442	4.415	4.432	4.466	4.481	4.431	4.468	4.441	4.513	4.495	4.446	0.03095	4.471	0.02872
Glucosyl passiflorate	0.337	0.4373	0.1807	0.1978	0.9863	-0.0199	no	down	HMDB0038141	Lipids and lipid-like molecules	Prenol lipids	Terpene glycosides	1392-82-1	729.442	2.654	2.65	2.653	2.668	2.561	2.479	2.506	2.632	2.685	2.669	2.678	2.597	2.622	2.538	2.596	0.07914	2.632	0.05256
3,5-dihydroxy-7-{[3,4,5-trihydroxy-6-(hydroxymethyl)oxan-2-yl]oxy}-2-(3,4,5-trihydroxyphenyl)-4H-chromen-4-one	0.5688	0.6577	0.1801	0.2202	0.9764	-0.0345	no	down	-	-	-	-	-	463.089	2.332	2.196	1.999	2.072	1.954	1.892	1.751	2.115	2.256	2.06	1.923	2.109	2.098	1.979	2.028	0.1933	2.077	0.1068
N-(4-amino-3-hydroxybutyl)-3-(4-hydroxy-3-methoxyphenyl)prop-2-enimidic acid	0.5447	0.636	0.1784	0.2047	0.9695	-0.0447	no	down	-	-	-	-	-	263.136	2.322	2.064	2.062	1.843	2.077	1.874	1.573	2.198	2.097	1.978	2.173	1.992	1.901	1.915	1.974	0.2365	2.036	0.1202
(3S,5R,6R,6'S)-6,7-Didehydro-5,6-dihydro-3,5,6'-trihydroxy-13,14,20-trinor-3'-oxo-beta,epsilon-caroten-19',11'-olide 3-acetate	0.2852	0.3845	0.178	0.1918	0.9894	-0.0154	no	down	HMDB0037793	Lipids and lipid-like molecules	Prenol lipids	Terpene lactones	256505-50-7	670.369	3.085	3.022	3.021	3	2.931	2.974	2.961	3.052	3.072	3.043	3.102	2.954	2.958	3.036	2.999	0.05037	3.031	0.05564
Nystatin	0.572	0.6604	0.1749	0.1968	0.9709	-0.0426	no	down	HMDB0014784;LMPK06000001;HMDB0242564	Organic oxygen compounds	Organooxygen compounds	Carbohydrates and carbohydrate conjugates	1400-61-9	967.536	2.094	2.237	1.969	1.922	2.065	1.485	2.007	2.207	2.201	1.976	1.917	1.903	1.972	2.015	1.968	0.2361	2.027	0.1265
Rigin	0.8009	0.8491	0.1699	0.2666	0.9584	-0.0613	no	down	HMDB0005771	Organic acids and derivatives	Carboxylic acids and derivatives	Amino acids, peptides, and analogues	77727-17-4	520.264	1.5	1.411	2.054	0.8297	2.126	2.237	2.583	2.316	1.954	2.146	2.417	1.813	1.86	0.7857	1.82	0.5993	1.899	0.5407
N-Acetyllactosamine	0.5426	0.6338	0.1685	0.191	0.99	-0.0145	no	down	HMDB0001542	Organic oxygen compounds	Organooxygen compounds	Carbohydrates and carbohydrate conjugates	32181-59-2	447.159	4.63	4.524	4.749	4.561	4.466	4.726	4.859	4.609	4.597	4.57	4.871	4.555	4.8	4.839	4.645	0.1395	4.692	0.1382
Ichangic acid 17-beta-D-glucopyranoside	0.628	0.7083	0.167	0.2293	1.036	0.051	no	up	HMDB0037590	Lipids and lipid-like molecules	Prenol lipids	Terpene glycosides	-	633.252	1.893	1.432	1.658	1.316	2.021	2.022	1.933	1.568	1.932	1.536	1.773	1.723	1.731	1.591	1.754	0.2885	1.693	0.1394
Lycoperdic acid	0.2664	0.3648	0.1664	0.1722	1.0054	0.0078	no	up	HMDB0030417	Organic acids and derivatives	Carboxylic acids and derivatives	Amino acids, peptides, and analogues	69086-72-2	235.093	4.494	4.449	4.452	4.475	4.492	4.492	4.53	4.529	4.488	4.468	4.486	4.391	4.438	4.412	4.483	0.02813	4.459	0.04809
Valero-1,5-lactam	0.3506	0.4515	0.1631	0.1689	0.9885	-0.0167	no	down	-	-	-	-	-	172.116	2.39	2.359	2.384	2.42	2.333	2.427	2.469	2.383	2.388	2.364	2.467	2.379	2.492	2.5	2.397	0.04553	2.425	0.05895
Soyasaponin IV	0.6161	0.6983	0.1584	0.1867	0.9796	-0.0297	no	down	HMDB0039518	Lipids and lipid-like molecules	Prenol lipids	Terpene glycosides	108906-97-4	731.441	2.495	2.536	2.468	2.417	2.025	2.586	2.239	2.549	2.458	2.44	2.499	2.195	2.283	2.693	2.395	0.1972	2.445	0.1657
Calystegine A6	0.5169	0.6106	0.158	0.183	0.9852	-0.0215	no	down	HMDB0031345	Alkaloids and derivatives	Tropane alkaloids	Not Available	177794-04-6	160.095	2.864	2.816	2.834	2.806	2.661	2.587	2.57	2.896	2.851	2.817	2.825	2.753	2.682	2.6	2.734	0.1243	2.775	0.1035
[(1S,16R)-5,7-dihydroxy-8,8,10,12,16-pentamethyl-3-[1-(2-methyl-1,3-thiazol-4-yl)prop-1-en-2-yl]-9-oxo-17-oxa-4-azabicyclo[14.1.0]heptadec-4-en-11-yl]oxidanesulfonic acid	0.7443	0.8041	0.1503	0.2405	1.0142	0.0203	no	up	-	-	-	-	-	619.273	4.159	4.039	4.171	4.06	3.436	3.302	3.355	3.889	3.867	3.832	3.691	3.583	3.683	3.606	3.789	0.4016	3.736	0.1258
15,16-DiHODE	0.3869	0.4871	0.146	0.1523	0.994	-0.0087	no	down	HMDB0010208	Lipids and lipid-like molecules	Fatty Acyls	Lineolic acids and derivatives	-	335.218	3.933	3.909	3.909	4.069	3.938	3.937	4.015	3.967	3.975	3.935	4.001	3.943	4.029	4.03	3.959	0.06045	3.983	0.03853
Neriantogenin	0.3884	0.4887	0.1452	0.1535	0.9936	-0.0093	no	down	HMDB0030044	Lipids and lipid-like molecules	Steroids and steroid derivatives	Steroid lactones	-	395.22	3.595	3.601	3.569	3.555	3.484	3.484	3.557	3.637	3.612	3.579	3.573	3.484	3.566	3.555	3.549	0.04782	3.572	0.04819
3b-Allotetrahydrocortisol	0.4096	0.5088	0.1441	0.1632	0.9915	-0.0123	no	down	HMDB0000314	Lipids and lipid-like molecules	Steroids and steroid derivatives	Hydroxysteroids	651-43-4	405.203	3.112	3.092	3.046	3.075	2.938	2.979	2.955	3.105	3.06	3.067	3.104	3.016	3.028	3.001	3.028	0.06992	3.054	0.04134
Oleanolic acid 3-[glucosyl-(1->4)-xyloside]	0.4821	0.5795	0.1439	0.1501	0.9917	-0.012	no	down	HMDB0036357	Lipids and lipid-like molecules	Prenol lipids	Triterpenoids	215171-28-1	715.447	3.312	3.331	3.259	3.186	3.167	3.195	3.246	3.355	3.336	3.288	3.27	3.127	3.251	3.256	3.242	0.06331	3.269	0.07412
Quillaic acid 3-[rhamnosyl-(1->3)-[galactosyl-(1->2)]-glucuronide]	0.6965	0.7663	0.1424	0.1612	0.9763	-0.0346	no	down	HMDB0033405	Lipids and lipid-like molecules	Prenol lipids	Terpene glycosides	210426-59-8	988.511	2.491	2.266	2.518	2.397	2.361	2.215	2.213	2.583	2.767	2.462	2.745	2.234	2.337	1.732	2.352	0.1257	2.409	0.3578
Macrophorin A	0.3806	0.481	0.1417	0.1435	0.9955	-0.0065	no	down	HMDB0030454	Organic oxygen compounds	Organooxygen compounds	Carbonyl compounds	85754-70-7	383.216	4.892	4.889	4.896	4.978	4.878	4.896	4.978	4.909	4.912	4.908	4.948	4.885	4.996	5	4.915	0.04336	4.937	0.04554
3,4,5-trihydroxy-6-[(2,4,5-trihydroxy-6-{[(3,4,5-trihydroxy-6-methyloxan-2-yl)oxy]methyl}oxan-3-yl)oxy]oxane-2-carboxylic acid	0.6198	0.7014	0.137	0.1695	0.9743	-0.0376	no	down	-	-	-	-	-	520.186	2.079	2.014	2.066	1.976	1.806	1.642	1.665	2.179	2.078	1.73	2.019	2.033	1.86	1.7	1.893	0.1865	1.943	0.182
[3-(3,5-dihydroxy-7-methoxy-4-oxo-4H-chromen-2-yl)phenyl]oxidanesulfonic acid	0.5673	0.6564	0.1327	0.1627	0.9911	-0.0129	no	down	-	-	-	-	-	403.008	3.916	3.865	3.874	3.897	3.683	3.653	3.646	3.927	3.883	3.876	3.913	3.729	3.749	3.7	3.791	0.1233	3.825	0.0954
(4-Ethoxyphenyl)urea	0.7613	0.8177	0.1227	0.1283	1.0197	0.0281	no	up	HMDB0032565	Benzenoids	Benzene and substituted derivatives	N-phenylureas	150-69-6	163.085	1.764	1.734	1.637	1.833	1.54	1.487	1.217	1.732	1.681	1.624	1.718	1.429	1.484	1.326	1.602	0.2095	1.571	0.1583
P1,P4-Bis(5'-xanthosyl) tetraphosphate	0.6907	0.761	0.1173	0.1066	1.0091	0.0131	no	up	HMDB0003834	Nucleosides, nucleotides, and analogues	(5''->5'')-dinucleotides	Not Available	-	888.044	2.981	2.777	2.797	2.706	2.806	2.738	2.578	2.852	2.778	2.761	2.85	2.783	2.6	2.582	2.769	0.1217	2.744	0.1101
Torvoside D	0.5796	0.6665	0.1149	0.1386	0.9894	-0.0154	no	down	HMDB0029624	Lipids and lipid-like molecules	Steroids and steroid derivatives	Steroidal glycosides	-	759.454	2.804	2.888	2.709	2.621	2.661	2.584	2.662	2.758	2.772	2.72	2.761	2.578	2.704	2.837	2.704	0.1071	2.733	0.08049
3,4,5-trihydroxy-6-{[7-hydroxy-6-(3-methylbut-2-en-1-yl)-4-oxo-2-(2,4,5-trihydroxyphenyl)-3,4-dihydro-2H-1-benzopyran-5-yl]oxy}oxane-2-carboxylic acid	0.6162	0.6983	0.1128	0.1349	0.9914	-0.0125	no	down	-	-	-	-	-	549.156	3.05	3.189	2.96	3	3.074	2.856	2.908	3.076	3.066	2.986	2.897	3.051	3.072	3.066	3.005	0.1113	3.031	0.06663
Tricin 7-[sinapoyl-(->2)-glucuronyl-(1->2)-glucuronide]	0.8625	0.8974	0.1119	0.1783	1.0425	0.06	no	up	HMDB0039907	Phenylpropanoids and polyketides	Flavonoids	Flavonoid glycosides	-	889.199	1.533	1.673	1.608	1.419	0.9888	0.5527	0.8099	1.845	1.554	1.822	1.387	0.5581	0.5551	0.5113	1.226	0.4398	1.176	0.6138
PE(16:0/0:0)	0.6625	0.7376	0.1105	0.1289	1.0062	0.0089	no	up	HMDB0011503;LMGP02050002	Lipids and lipid-like molecules	Glycerophospholipids	Glycerophosphoethanolamines	53862-35-4	454.292	4.032	4.144	4.22	4.12	3.988	4.037	4.021	3.93	3.929	4.021	3.949	4.21	4.149	4.196	4.08	0.08304	4.055	0.1271
Methionyl-Methionine	0.6511	0.7273	0.1097	0.1322	1.0133	0.0191	no	up	HMDB0028979	Organic acids and derivatives	Carboxylic acids and derivatives	Amino acids, peptides, and analogues	-	281.101	2.46	2.365	2.525	2.34	2.619	2.687	2.555	2.509	2.412	2.339	2.287	2.636	2.498	2.64	2.507	0.1277	2.474	0.137
(R)-(+)-2-Pyrrolidone-5-carboxylic acid	0.5869	0.6729	0.1082	0.1226	1.0071	0.0102	no	up	-	-	-	-	-	130.051	3.277	3.223	3.156	3.206	3.291	3.374	3.309	3.158	3.234	3.133	3.171	3.302	3.328	3.343	3.262	0.07278	3.239	0.08669
N-(Carbethoxyacetyl)-4-chloro-L-tryptophan	0.584	0.6704	0.1053	0.11	1.0081	0.0116	no	up	HMDB0030399	Organic acids and derivatives	Carboxylic acids and derivatives	Amino acids, peptides, and analogues	-	353.093	2.304	2.245	2.216	2.317	2.272	2.224	2.195	2.252	2.159	2.143	2.184	2.278	2.348	2.278	2.253	0.04584	2.235	0.07483
N-Acetylneuraminic acid	0.546	0.6369	0.104	0.1122	0.9933	-0.0097	no	down	HMDB0246275;HMDB0000230;HMDB0000773;PW_C000155	Organic oxygen compounds	Organooxygen compounds	Carbohydrates and carbohydrate conjugates	131-48-6;21646-00-4;19342-33-7	332.096	2.94	2.916	2.951	3.074	2.899	2.908	2.916	2.961	3.025	2.959	3.023	2.922	2.979	2.869	2.943	0.06017	2.963	0.055
D-Pipecolic acid	0.5564	0.6468	0.1034	0.1113	1.0055	0.0079	no	up	HMDB0005960	Organic acids and derivatives	Carboxylic acids and derivatives	Amino acids, peptides, and analogues	1723-00-8	130.087	2.583	2.575	2.538	2.602	2.551	2.461	2.464	2.537	2.526	2.547	2.526	2.467	2.548	2.523	2.539	0.05633	2.525	0.0275
Cynaroside A	0.8438	0.8832	0.1017	0.3085	0.9795	-0.0299	no	down	HMDB0040532	Lipids and lipid-like molecules	Prenol lipids	Terpene lactones	117804-06-5	467.192	3.862	3.741	3.9	3.747	2.327	2.327	2.125	3.497	3.466	3.442	3.149	2.92	3.079	2.942	3.147	0.8347	3.213	0.2511
Glucosaminic acid	0.4272	0.5266	0.0966	0.104	0.9975	-0.0036	no	down	HMDB0250755	Organic acids and derivatives	Carboxylic acids and derivatives	Amino acids, peptides, and analogues	-	160.061	4.705	4.691	4.688	4.756	4.663	4.667	4.707	4.723	4.714	4.707	4.746	4.663	4.714	4.698	4.697	0.03138	4.709	0.02554
PG(18:2(9Z,12Z)/18:3(9Z,12Z,15Z))	0.5084	0.6028	0.0947	0.1138	0.9961	-0.0056	no	down	HMDB0010652;LMGP04010352	Lipids and lipid-like molecules	Glycerophospholipids	Glycerophosphoglycerols	-	733.474	3.834	3.809	3.813	3.855	3.747	3.715	3.754	3.823	3.85	3.81	3.828	3.76	3.777	3.788	3.79	0.05121	3.805	0.03167
Tetracosanoic acid	0.537	0.6288	0.094	0.0923	0.9963	-0.0053	no	down	HMDB0002003;LMFA01010024;PW_C001340	Lipids and lipid-like molecules	Fatty Acyls	Fatty acids and conjugates	557-59-5	386.399	3.293	3.261	3.233	3.308	3.21	3.251	3.318	3.293	3.282	3.258	3.27	3.233	3.3	3.321	3.268	0.0399	3.28	0.02918
Sterebin B	0.8036	0.8508	0.0902	0.1074	0.9865	-0.0196	no	down	HMDB0035338	Lipids and lipid-like molecules	Prenol lipids	Sesquiterpenoids	-	317.208	2.223	2.106	2.115	2.127	1.899	1.946	1.882	2.314	2.257	2.219	2.172	2.062	1.9	1.568	2.042	0.132	2.07	0.261
Cinnamaldehyde	0.7609	0.8176	0.0884	0.109	0.9792	-0.0303	no	down	HMDB0258628;HMDB0245299;HMDB0003441	Organoheterocyclic compounds	Indoles and derivatives	Not Available	104-55-2	115.055	1.619	1.613	1.559	1.461	1.358	1.457	1.149	1.666	1.53	1.545	1.663	1.519	1.405	1.098	1.459	0.1661	1.49	0.1946
Ganoderenic acid E	0.8773	0.9093	0.0811	0.252	1.0213	0.0304	no	up	HMDB0035797	Lipids and lipid-like molecules	Prenol lipids	Triterpenoids	110241-23-1	592.292	1.716	1.233	2.132	1.337	2.154	2.181	2.306	1.975	1.972	1.777	2.493	1.857	1.855	0.8572	1.866	0.4375	1.827	0.4884
Toluene	0.6634	0.7382	0.0776	0.1016	0.9927	-0.0106	no	down	HMDB0034168	Benzenoids	Benzene and substituted derivatives	Toluenes	108-88-3	93.0692	2.267	2.25	2.16	2.254	2.199	2.087	2.075	2.274	2.275	2.179	2.188	2.19	2.17	2.132	2.185	0.07996	2.201	0.05382
Deoxycytidine	0.7292	0.7917	0.0767	0.0603	1.0027	0.0039	no	up	PW_C000008;HMDB0250725;HMDB0000014	Nucleosides, nucleotides, and analogues	Pyrimidine nucleosides	Pyrimidine 2''-deoxyribonucleosides	951-77-9	228.099	3.631	3.749	3.646	3.709	3.659	3.631	3.621	3.698	3.739	3.636	3.674	3.604	3.606	3.625	3.664	0.04756	3.654	0.05102
6-[(E)-2-(2H-1,3-benzodioxol-5-yl)ethenyl]-5-hydroxy-4-methoxy-5,6-dihydro-2H-pyran-2-one	0.7906	0.8408	0.0766	0.0753	1.0052	0.0075	no	up	-	-	-	-	-	323.091	2.22	2.227	2.126	2.229	2.114	2.071	2.014	2.228	2.177	2.02	2.123	2.168	2.084	2.123	2.143	0.0849	2.132	0.06783
PE(22:6(4Z,7Z,10Z,13Z,16Z,19Z)/0:0)	0.7938	0.8437	0.0691	0.1285	1.006	0.0086	no	up	LMGP02050013;HMDB0011526	Lipids and lipid-like molecules	Glycerophospholipids	Glycerophosphoethanolamines	-	526.292	4.116	4.171	4.37	4.283	4.025	4.11	4.19	4.008	3.975	4.107	3.87	4.425	4.297	4.407	4.181	0.1154	4.156	0.2214
Licoricesaponin G2	0.8375	0.878	0.0664	0.1481	0.9891	-0.0158	no	down	HMDB0039318	Lipids and lipid-like molecules	Prenol lipids	Terpene glycosides	-	856.437	2.302	2.391	2.578	2.545	2.832	2.579	2.606	2.343	2.345	2.221	2.549	3.074	2.861	2.633	2.547	0.1688	2.575	0.3074
Glycitein 7-O-glucuronide	0.7742	0.8278	0.0663	0.0919	1.0094	0.0135	no	up	HMDB0041741	Phenylpropanoids and polyketides	Isoflavonoids	Isoflavonoid O-glycosides	-	499.062	1.895	1.828	1.774	1.594	1.956	1.932	1.805	1.796	1.936	1.666	1.759	1.809	1.944	1.752	1.826	0.1222	1.809	0.1006
N-Monodemethyl roxithromycin	0.8319	0.8731	0.0659	0.0754	0.9872	-0.0186	no	down	HMDB0060845	Organic oxygen compounds	Organooxygen compounds	Carbohydrates and carbohydrate conjugates	-	841.527	1.733	1.673	1.832	1.792	1.385	1.439	1.997	1.73	1.809	1.767	1.855	1.382	1.701	1.76	1.693	0.217	1.715	0.1552
Camellioside B	0.9833	0.9873	0.0647	0.0665	1.0031	0.0045	no	up	HMDB0038975	Lipids and lipid-like molecules	Prenol lipids	Triterpenoids	378244-83-8	1179.57	2.05	2.119	2.399	2.144	1.647	1.878	1.347	2.194	2.287	1.192	2.668	1.876	2.312	1.017	1.941	0.3505	1.935	0.6151
[2-({6-[(acetyloxy)methyl]-4,5-dihydroxy-2-{[5-hydroxy-2-(4-hydroxyphenyl)-4-oxo-4H-chromen-7-yl]oxy}oxan-3-yl}oxy)-4-hydroxy-4-(hydroxymethyl)oxolan-3-yl]oxidanesulfonic acid	0.8806	0.9116	0.0612	0.0998	0.9894	-0.0154	no	down	-	-	-	-	-	651.099	2.684	2.392	2.407	2.491	2.011	2.056	2.237	2.525	2.79	2.593	2.625	1.926	2.17	1.831	2.326	0.2404	2.351	0.3744
Streptomycin	0.859	0.8948	0.0609	0.1856	0.9889	-0.0161	no	down	HMDB0258510;HMDB0015214;PW_C009507	Organic oxygen compounds	Organooxygen compounds	Carbohydrates and carbohydrate conjugates	57-92-1	599.303	1.972	1.676	1.929	1.737	2.17	2.127	2.167	2.121	2.228	1.903	2.29	1.96	1.873	1.558	1.968	0.2026	1.99	0.2492
1-Octen-3-yl primeveroside	0.907	0.9308	0.0599	0.2003	0.9897	-0.0149	no	down	LMFA13010064;HMDB0032960	Lipids and lipid-like molecules	Fatty Acyls	Fatty acyl glycosides	209863-01-4	445.204	1.46	1.58	1.633	1.359	2.231	2.293	2.202	1.873	1.731	1.567	1.766	2.078	1.858	2.024	1.823	0.4026	1.842	0.175
Dihydrofolic acid	0.8661	0.9004	0.0562	0.0659	0.9924	-0.011	no	down	HMDB0001056;PW_C000831	Organic acids and derivatives	Carboxylic acids and derivatives	Amino acids, peptides, and analogues	4033-27-6	476.19	2.057	1.841	1.768	1.759	1.819	1.94	1.648	1.968	1.933	2.04	1.938	1.749	1.618	1.68	1.833	0.1326	1.847	0.162
Nicotine glucuronide	0.8092	0.8551	0.0523	0.1368	1.0148	0.0212	no	up	HMDB0001272;PW_C000985	Nucleosides, nucleotides, and analogues	Purine nucleotides	Purine ribonucleotides	152306-59-7	380.182	1.939	1.742	1.507	1.679	1.842	1.776	1.5	1.935	1.734	1.924	1.433	1.745	1.426	1.615	1.712	0.164	1.687	0.2087
Torvoside E	0.87	0.9035	0.049	0.0719	0.993	-0.0101	no	down	HMDB0041530	Lipids and lipid-like molecules	Steroids and steroid derivatives	Steroidal glycosides	-	803.485	1.889	2.282	1.979	2.075	1.999	1.749	2.011	2.077	1.97	2.183	2.028	1.746	2.196	1.887	1.998	0.1638	2.012	0.1611
(6E,8E,10R,12Z)-10-Hydroxy-3-oxooctadecatrienoic acid	0.7571	0.8144	0.0477	0.0491	1.0014	0.002	no	up	HMDB0062357	Lipids and lipid-like molecules	Fatty Acyls	Lineolic acids and derivatives	2190492-37-4	309.203	2.786	2.824	2.841	2.862	2.763	2.787	2.788	2.817	2.832	2.792	2.808	2.8	2.793	2.776	2.807	0.03565	2.803	0.01835
Gingerglycolipid B	0.9635	0.9728	0.0336	0.1039	1.0047	0.0068	no	up	HMDB0041094	Lipids and lipid-like molecules	Glycerolipids	Glycosylglycerols	88168-90-5	701.369	1.899	1.745	1.745	0.9574	1.877	1.977	1.75	1.726	1.63	1.104	1.627	2.211	1.587	2.006	1.707	0.3429	1.699	0.3496
Salicin	0.9257	0.945	0.032	0.2451	0.9741	-0.0379	no	down	HMDB0003546	Organic oxygen compounds	Organooxygen compounds	Carbohydrates and carbohydrate conjugates	138-52-3	251.089	2.191	2.074	2.222	2.005	0.8699	0.2237	0.4262	2.073	2.024	1.948	1.655	0.8134	0.9241	0.8421	1.43	0.8876	1.468	0.5853
Glycochenodeoxycholic acid 3-glucuronide	0.8742	0.9068	0.0269	0.0895	1.0029	0.0042	no	up	LMST05010048;HMDB0002579	Lipids and lipid-like molecules	Steroids and steroid derivatives	Steroidal glycosides	79254-98-1	658.375	2.14	2.097	2.047	2.069	1.99	2.007	1.973	2.141	2.165	2.055	1.96	2.066	1.94	1.951	2.046	0.06044	2.04	0.09234
1,2,3,4-Tetrahydroisoquinoline	0.8387	0.8785	0.0253	0.0775	0.9975	-0.0036	no	down	HMDB0012489	Organoheterocyclic compounds	Tetrahydroisoquinolines	Not Available	14099-81-1	156.077	2.426	2.43	2.371	2.429	2.308	2.292	2.247	2.399	2.404	2.321	2.358	2.353	2.365	2.348	2.358	0.07559	2.364	0.02909
PC(P-16:0/2:0)	0.9572	0.9689	0.0213	0.0571	0.9992	-0.0012	no	down	LMGP01030009	-	-	-	-	522.354	5.159	5.259	5.342	5.267	5.023	5.227	5.236	5.083	5.046	5.181	5.139	5.416	5.334	5.339	5.216	0.1013	5.22	0.1431
(2Z)-3-hydroxy-2-(phenylmethylidene)heptanoic acid	0.8958	0.9232	0.0177	0.0339	0.9983	-0.0025	no	down	-	-	-	-	-	257.114	3.111	3.042	3.019	3.04	3.01	2.927	2.985	3.108	3.097	3.04	3.078	2.953	2.974	2.919	3.019	0.05632	3.024	0.07554
Uzarigenin 3-[xylosyl-(1->2)-rhamnoside]	0.9842	0.988	0.0154	0.2734	0.9964	-0.0052	no	down	HMDB0036296	Lipids and lipid-like molecules	Steroids and steroid derivatives	Steroid lactones	255861-29-1	675.341	1.804	1.612	2.25	0.3557	2.527	2.479	2.503	2.146	2.093	1.794	2.549	2.01	1.927	1.059	1.933	0.7836	1.94	0.4544
ACETANILIDE	0.909	0.9323	0.0135	0.0658	0.9978	-0.0032	no	down	HMDB0001250	Benzenoids	Benzene and substituted derivatives	Not Available	103-84-4;55576-55-1	136.076	2.329	2.293	2.289	2.393	2.173	2.247	2.083	2.318	2.304	2.283	2.332	2.217	2.217	2.173	2.258	0.1028	2.263	0.06063
Norsalsolinol	0.9975	0.9978	0.0122	0.041	1	0	no	no change	HMDB0006044	Organoheterocyclic compounds	Tetrahydroisoquinolines	Not Available	34827-33-3	166.087	1.978	1.776	1.767	1.986	1.807	2.08	1.7	2.003	2.003	1.718	2.079	1.747	1.866	1.681	1.871	0.1425	1.871	0.1597
PC(17:0/0:0)	0.9113	0.9335	0.0113	0.0429	0.9988	-0.0017	no	down	LMGP01050024;HMDB0012108	Lipids and lipid-like molecules	Glycerophospholipids	Glycerophosphocholines	50930-23-9	510.354	4.07	4.135	4.292	4.057	4.123	4.132	4.173	4.117	4.081	4.045	4.144	4.192	4.176	4.258	4.14	0.0777	4.145	0.07175
Valdecoxib	0.8855	0.915	0.0089	0.042	0.9994	-0.0009	no	down	HMDB0005033;PW_C002376	Benzenoids	Benzene and substituted derivatives	Benzenesulfonamides	181695-72-7	337.062	4.725	4.695	4.693	4.761	4.648	4.635	4.618	4.733	4.687	4.656	4.72	4.64	4.685	4.678	4.682	0.05154	4.685	0.03293
PG(18:3(9Z,12Z,15Z)/18:0)	0.9796	0.9846	0.0083	0.0293	0.9992	-0.0012	no	down	HMDB0010677;LMGP04010407	Lipids and lipid-like molecules	Glycerophospholipids	Glycerophosphoglycerols	-	811.483	2.544	2.725	2.463	2.514	2.565	2.258	2.511	2.686	2.632	2.469	2.506	2.258	2.552	2.49	2.511	0.1393	2.513	0.1372
Deoxyuridine	0.982	0.9865	0.0009	0.0363	0.9993	-0.001	no	down	PW_C000007;HMDB0245528;HMDB0000012	Nucleosides, nucleotides, and analogues	Pyrimidine nucleosides	Pyrimidine 2''-deoxyribonucleosides	951-78-0	251.065	2.92	2.994	2.927	2.973	2.853	2.897	2.849	2.791	2.781	2.659	2.772	3.063	3.153	3.207	2.916	0.05529	2.918	0.2173

## Sheet: day7 vs day21
Metabolite	P_value	FDR	VIP_pred_OPLS-DA	VIP_PLS-DA	FC(week_3/week_1)	Log2FC(week_3/week_1)	Significant	Regulate	Library ID	HMDB Superclass	HMDB Class	HMDB Subclass	CAS ID	M/Z	BA_3_1	BA_3_2	BA_3_3	BA_3_4	BA_3_5	BA_3_6	BA_3_7	BA_1_1	BA_1_2	BA_1_3	BA_1_4	BA_1_5	BA_1_6	BA_1_7	week_3_mean	week_3_SD	week_1_mean	week_1_SD
Gluten exorphin B5	0.0002219	0.003207	3.524	3.6306	4.7127	2.2366	yes	up	HMDB0059795	Organic acids and derivatives	Carboxylic acids and derivatives	Amino acids, peptides, and analogues	-	681.243	3.241	3.177	3.223	3.183	1.873	1.822	1.508	0.1854	0.1848	0.1757	0.1804	1.807	0.1669	1.125	2.575	0.7951	0.5464	0.6583
6-{[2-(2,4-dihydroxyphenyl)-3-(8-hydroxy-3,7-dimethylocta-2,6-dien-1-yl)-8-(3-methylbut-2-en-1-yl)-4-oxo-4H-chromen-7-yl]oxy}-3,4,5-trihydroxyoxane-2-carboxylic acid	0.0008621	0.009106	2.9864	2.998	0.4054	-1.3026	yes	down	-	-	-	-	-	689.26	0.1035	0.0968	2.191	1.386	1.898	0.0951	1.684	2.613	2.602	2.672	2.581	2.738	2.673	2.508	1.065	0.9356	2.627	0.07462
Diisodityrosine	2.091e-08	1.335e-06	2.9755	2.906	0.5168	-0.9523	yes	down	HMDB0029798	Organic acids and derivatives	Carboxylic acids and derivatives	Amino acids, peptides, and analogues	175889-19-7	683.232	1.309	1.525	1.239	1.228	1.285	1.355	1.199	2.529	2.516	2.527	2.099	2.853	2.527	2.638	1.306	0.11	2.527	0.2243
Coagulin R 3-glucoside	1.455e-06	4.121e-05	2.8691	2.8279	1.7321	0.7925	yes	up	HMDB0033207	Lipids and lipid-like molecules	Steroids and steroid derivatives	Steroid lactones	221695-66-5	597.303	2.833	2.795	2.571	2.666	3.057	2.913	2.939	1.751	1.589	1.746	1.786	2.01	0.991	1.544	2.825	0.1658	1.631	0.3199
PS(15:0/20:3(5Z,8Z,11Z))	3.93e-07	1.368e-05	2.8596	2.8467	2.0372	1.0266	yes	up	PW_C060727;HMDB0112329	Lipids and lipid-like molecules	Glycerophospholipids	Glycerophosphoserines	-	754.497	2.163	2.21	2.083	2.178	2.743	2.447	2.662	1.342	1.062	1.131	1.05	1.02	1.477	1.01	2.355	0.2633	1.156	0.1819
Diosmin	0.03052	0.1241	2.733	2.9941	3.8253	1.9356	yes	up	HMDB0029548;LMPK12110814	Phenylpropanoids and polyketides	Flavonoids	Flavonoid glycosides	520-27-4	650.203	3.804	3.58	3.851	3.464	0.0645	1.156	0.4784	0.1252	0.1489	0.3982	0.1114	1.938	0.0472	1.518	2.343	1.697	0.6125	0.7797
Styrene	1.394e-06	3.968e-05	2.5521	2.521	3.8612	1.949	yes	up	HMDB0034240	Benzenoids	Benzene and substituted derivatives	Styrenes	100-42-5	105.07	1.559	1.26	1.406	0.6938	1.506	1.295	1.277	0.374	0.3434	0.3289	0.3365	0.3188	0.3149	0.3133	1.285	0.2855	0.3328	0.02135
Cynaroside A	0.008726	0.05177	2.4594	2.4912	1.5782	0.6583	yes	up	HMDB0040532	Lipids and lipid-like molecules	Prenol lipids	Terpene lactones	117804-06-5	467.192	3.862	3.741	3.9	3.747	2.327	2.327	2.125	1.925	2.302	1.155	2.385	2.465	1.466	2.261	3.147	0.8347	1.994	0.5047
Blasticidin S	0.00319	0.02482	2.4386	2.4251	0.6015	-0.7334	yes	down	HMDB0030452	Organic acids and derivatives	Carboxylic acids and derivatives	Amino acids, peptides, and analogues	2079-00-7	387.191	1.11	1.05	0.7152	1.156	2.364	2.404	2.423	2.68	2.759	2.677	2.635	2.831	2.456	2.621	1.603	0.7561	2.665	0.1178
Fludrocortisone	6.453e-09	5.749e-07	2.4119	2.3724	1.6561	0.7278	yes	up	LMST02030103;HMDB0014825	Lipids and lipid-like molecules	Steroids and steroid derivatives	Hydroxysteroids	127-31-1	413.235	2.063	1.999	1.901	1.988	2.182	2.086	2.041	1.243	1.475	1.276	1.182	1.151	1.144	1.141	2.037	0.08825	1.23	0.1199
[(1S,16R)-5,7-dihydroxy-8,8,10,12,16-pentamethyl-3-[1-(2-methyl-1,3-thiazol-4-yl)prop-1-en-2-yl]-9-oxo-17-oxa-4-azabicyclo[14.1.0]heptadec-4-en-11-yl]oxidanesulfonic acid	0.0003456	0.004476	2.3672	2.4377	1.3281	0.4094	yes	up	-	-	-	-	-	619.273	4.159	4.039	4.171	4.06	3.436	3.302	3.355	2.696	2.612	2.654	2.573	3.272	2.907	3.257	3.789	0.4016	2.853	0.3007
2-{4,6-dihydroxy-2-methoxy-3-[3-methyl-4-(sulfooxy)but-2-en-1-yl]phenyl}acetic acid	0.002858	0.02284	2.3551	2.3353	0.7223	-0.4693	yes	down	-	-	-	-	-	395.099	1.887	1.933	1.916	2.322	3.226	3.25	3.332	3.498	3.591	3.563	3.48	3.706	3.368	3.524	2.552	0.687	3.533	0.1045
3-Acetoxyscirpene-4,15-diol	0.03673	0.1381	2.3255	2.2211	0.1129	-3.1469	yes	down	HMDB0034576	Lipids and lipid-like molecules	Fatty Acyls	Fatty acid esters	70402-13-0	347.145	0.2524	0.2714	0.4458	0.0387	0.0039	0.0039	0.0035	0.2697	0.4024	0.0412	0.4207	2.937	2.272	2.688	0.1456	0.1775	1.29	1.276
Sumatriptan	0.04719	0.1621	2.3202	2.5836	3.0356	1.602	yes	up	HMDB0005037	Organoheterocyclic compounds	Indoles and derivatives	Tryptamines and derivatives	103628-46-2	318.122	3.134	2.983	3.161	2.959	0.7489	0.3132	0.5642	0.0285	0.2029	0.55	0.0622	2.052	0.0666	1.606	1.981	1.353	0.6526	0.8327
Styrene Oxide	0.0002313	0.003313	2.276	2.2495	3.1412	1.6513	yes	up	HMDB0062765	Benzenoids	Benzene and substituted derivatives	Not Available	1996-09-03	103.054	1.516	1.277	1.263	0.3365	1.574	1.426	1.344	0.3757	0.3689	0.3537	0.6637	0.343	0.339	0.3373	1.248	0.4185	0.3973	0.1184
Porphobilinogen	7.165e-06	0.0001617	2.2541	2.2104	1.3929	0.4781	yes	up	PW_C000166;HMDB0000245	Organic nitrogen compounds	Organonitrogen compounds	Amines	487-90-1	191.082	2.812	2.592	2.718	2.245	2.819	2.708	2.77	2.087	1.995	1.899	2.104	1.921	1.772	1.623	2.666	0.2012	1.914	0.1723
Tuberoside C (Allium tuberosum)	0.00143	0.0136	2.2538	2.237	0.7059	-0.5025	yes	down	HMDB0035483	Lipids and lipid-like molecules	Prenol lipids	Terpene glycosides	259810-68-9	1128.56	2.328	2.701	2.901	2.323	1.268	1.994	1.808	3.209	2.782	3.235	3.042	2.943	3.15	3.345	2.189	0.5535	3.101	0.1924
Lucidenic acid D2	4.293e-05	0.0007813	2.2385	2.2348	0.6742	-0.5688	yes	down	HMDB0036435	Lipids and lipid-like molecules	Prenol lipids	Monoterpenoids	98665-16-8	547.288	1.949	1.886	1.901	1.738	1.181	1.701	1.186	2.437	2.449	2.416	2.551	2.518	2.333	2.419	1.649	0.3302	2.446	0.0716
Corchorusoside C	0.0004917	0.005832	2.2311	2.1612	0.606	-0.7226	yes	down	HMDB0033039	Lipids and lipid-like molecules	Steroids and steroid derivatives	Steroid lactones	210637-17-5	647.346	1.264	1.233	1.23	1.219	1.226	1.322	1.19	1.961	2.23	2.322	1.262	2.595	1.689	2.274	1.241	0.042	2.048	0.4497
Capsianoside I	3.116e-05	0.0005954	2.2182	2.155	0.5563	-0.8461	yes	down	HMDB0002318	Lipids and lipid-like molecules	Fatty Acyls	Fatty acyl glycosides	121924-04-7	702.372	0.9408	1.268	0.8605	0.8501	0.8569	0.8556	0.8241	1.443	1.218	1.685	1.659	1.995	1.782	1.824	0.9223	0.1567	1.658	0.2573
Homoyessotoxin	0.0009609	0.009932	2.1697	2.157	0.6983	-0.5181	yes	down	HMDB0036615	Phenylpropanoids and polyketides	Ciguatera toxins	Not Available	196309-94-1	1189.52	1.974	2.411	2.589	2.015	1.209	1.708	1.54	2.838	2.467	2.867	2.737	2.641	2.797	2.911	1.921	0.4821	2.751	0.154
Cysteinyl-Lysine	0.03875	0.1427	2.1401	2.0536	0.2331	-2.101	yes	down	HMDB0028780	Organic acids and derivatives	Carboxylic acids and derivatives	Amino acids, peptides, and analogues	-	214.1	0.5439	0.2676	0.2158	0.504	0.0868	0.3735	0.0801	0.5131	0.5189	0.5742	0.0938	2.766	1.915	2.506	0.296	0.1864	1.27	1.094
Thiamine pyrophosphate	1.817e-05	0.0003628	2.1327	2.0893	1.5821	0.6618	yes	up	HMDB0001372	Organoheterocyclic compounds	Diazines	Pyrimidines and pyrimidine derivatives	136-09-4	425.045	1.972	1.777	1.921	1.441	2.035	1.892	1.973	1.226	1.291	1.198	1.286	1.234	0.7951	1.198	1.859	0.2012	1.175	0.1719
Camelliasaponin B2	0.001582	0.01473	2.0671	2.0447	0.7294	-0.4552	yes	down	HMDB0040751	Lipids and lipid-like molecules	Prenol lipids	Terpene glycosides	156317-50-9	1185.57	2.067	2.484	2.658	2.231	1.18	1.844	2.003	2.929	2.63	2.967	2.847	2.676	2.832	2.958	2.067	0.4813	2.834	0.1348
Tryptophyl-Proline	1.627e-05	0.0003289	2.0654	2.0801	0.627	-0.6735	yes	down	HMDB0029091	Organic acids and derivatives	Carboxylic acids and derivatives	Amino acids, peptides, and analogues	-	340.103	1.4	1.222	0.9808	1.445	0.9771	0.9757	0.9677	1.813	1.803	1.748	1.968	1.914	1.537	1.919	1.138	0.2144	1.815	0.1452
5-Hydroxyindoleacetic acid	1.329e-05	0.0002778	2.0643	1.9978	1.2333	0.3025	yes	up	HMDB0000763;PW_C000609	Organoheterocyclic compounds	Indoles and derivatives	Indolyl carboxylic acids and derivatives	54-16-0	192.066	3.31	3.345	3.314	3.157	3.326	3.372	3.154	2.778	2.837	2.783	2.8	2.235	2.672	2.531	3.283	0.08929	2.662	0.2149
6-{[5-(3,4-dihydroxyphenyl)-4-hydroxypentanoyl]oxy}-3,4,5-trihydroxyoxane-2-carboxylic acid	0.002297	0.01957	2.0223	1.9147	1.5455	0.6281	yes	up	-	-	-	-	-	425.102	2.138	1.974	1.973	2.267	1.707	1.82	1.685	1.387	1.25	1.505	1.909	1.246	0.74	0.7375	1.938	0.2169	1.254	0.4166
Capsianoside VI	0.007596	0.0469	1.984	1.93	0.618	-0.6943	yes	down	HMDB0039165	Lipids and lipid-like molecules	Prenol lipids	Terpene glycosides	-	905.48	1.209	1.178	1.175	1.164	1.172	1.584	1.136	1.898	2.549	2.191	1.207	2.713	1.168	2.221	1.231	0.1569	1.992	0.6091
Indoleacetic acid	2.279e-05	0.0004462	1.9777	1.937	1.299	0.3774	yes	up	HMDB0000197;PW_C000128	Organoheterocyclic compounds	Indoles and derivatives	Indolyl carboxylic acids and derivatives	87-51-4	176.071	2.73	2.478	2.579	2.168	2.725	2.654	2.611	2.114	2.024	2.001	2.117	1.899	1.898	1.759	2.563	0.1948	1.973	0.1297
2,5-Dimethylbenzaldehyde	0.01952	0.0923	1.9691	2.1202	1.4446	0.5307	yes	up	HMDB0032014	Benzenoids	Benzene and substituted derivatives	Benzoyl derivatives	34341-29-2	135.081	3.37	3.228	3.367	3.217	2.296	1.895	1.869	1.606	1.545	1.645	1.581	2.609	1.86	2.476	2.749	0.6981	1.903	0.4499
Netilmicin	0.1344	0.3155	1.9273	1.7054	0.4116	-1.2807	no	down	PW_C009396;HMDB0015090	Organic oxygen compounds	Organooxygen compounds	Carbohydrates and carbohydrate conjugates	56391-56-1	440.285	0.0238	0.1719	0.022	0.0214	1.802	1.303	1.333	0.4507	0.9125	0.8881	0.0237	3.328	2.57	3.185	0.6681	0.7774	1.623	1.368
Dihydrodeoxy-8-epiaustdiol	2.137e-05	0.0004199	1.9103	1.8639	0.7611	-0.3938	yes	down	HMDB0031668	Organoheterocyclic compounds	Azaphilones	Not Available	58957-07-6	245.077	1.564	1.953	1.507	1.843	1.773	1.608	1.923	2.33	2.262	2.236	2.156	2.51	2.182	2.318	1.739	0.1796	2.285	0.1182
Dopamine	0.01235	0.0666	1.9029	1.9942	0.5281	-0.9211	yes	down	HMDB0000073;PW_C000052	Benzenoids	Phenols	Benzenediols	62-31-7;51-61-6	118.066	1.638	1.784	1.116	1.388	0.6655	0.0196	0.0905	1.963	2.141	1.702	2.146	1.563	1.763	1.411	0.9574	0.7156	1.813	0.2828
O-Acetylcyclocalopin A	0.03676	0.1381	1.8941	1.7948	0.437	-1.1943	yes	down	HMDB0039824	Organoheterocyclic compounds	Furopyrans	Not Available	-	380.168	0.7453	0.5037	0.661	0.4937	0.5339	0.7039	0.4732	0.9992	0.534	0.7373	0.525	2.514	1.829	2.274	0.5878	0.1123	1.345	0.845
(-)-Naringenin	0.0008145	0.008703	1.8928	1.8292	1.4399	0.526	yes	up	HMDB0002670	Phenylpropanoids and polyketides	Flavonoids	Flavans	480-41-1	273.077	2.151	1.444	2.191	1.912	2.051	2.28	1.561	1.392	1.482	1.575	1.346	1.208	1.201	1.233	1.941	0.323	1.348	0.1447
Angelicin	1.761e-05	0.0003522	1.8874	1.8306	1.2546	0.3272	yes	up	HMDB0000852;HMDB0033930	Lipids and lipid-like molecules	Steroids and steroid derivatives	Stigmastanes and derivatives	83-46-5;523-50-2	204.067	2.685	2.574	2.603	2.451	2.631	2.575	2.588	2.133	2.264	2.208	2.194	1.982	1.908	1.745	2.587	0.0715	2.062	0.1894
10-Acetoxyoleuropein	0.05166	0.1722	1.8828	1.8395	0.6091	-0.7152	no	down	HMDB0035216	Hydrocarbon derivatives	Tropones	Tropolones	-	631.225	1.251	1.343	1.602	1.487	1.461	0.8881	0.8563	1.569	1.433	1.302	1.091	3.365	2.646	3.191	1.27	0.2934	2.085	0.9546
Physalolactone C	2.415e-05	0.0004713	1.8721	1.8124	0.7413	-0.4319	yes	down	LMST01160014;HMDB0030142	Lipids and lipid-like molecules	Steroids and steroid derivatives	Steroid lactones	92594-02-0	562.259	1.724	1.379	1.448	1.521	1.193	1.557	1.567	1.978	1.859	1.955	1.904	2.228	2.035	2.053	1.484	0.1673	2.002	0.1209
Quercetin 3-(glucosyl-(1->4)-rhamnoside) 7-rutinoside	0.125	0.3034	1.8628	1.7197	0.5343	-0.9043	no	down	HMDB0032009	Lipids and lipid-like molecules	Prenol lipids	Diterpenoids	187410-77-1	919.267	0.1399	1.157	1.11	0.1273	2.15	1.299	1.551	1.35	2.002	2.038	0.1393	3.917	1.187	3.461	1.076	0.7318	2.014	1.314
Hydroxyisovaleroyl carnitine	0.006928	0.04395	1.84	1.7817	0.6014	-0.7336	yes	down	LMFA07070073;HMDB0062555	Lipids and lipid-like molecules	Fatty Acyls	Fatty acid esters	-	226.144	1.164	1.058	0.7456	1.273	0.6154	0.8081	0.9582	1.7	1.666	1.431	0.6441	2.058	1.666	1.846	0.946	0.2364	1.573	0.4521
N-lactoyl-Tryptophan	0.000803	0.008588	1.8331	1.8691	0.7675	-0.3818	yes	down	HMDB0062178	Organic acids and derivatives	Carboxylic acids and derivatives	Amino acids, peptides, and analogues	-	277.117	2.108	2.428	2.147	2.374	1.652	1.817	1.778	2.656	2.843	2.663	2.975	2.669	2.336	2.491	2.043	0.3019	2.662	0.2107
LysoPE(0:0/20:1(11Z))	0.002515	0.02096	1.8041	1.7379	0.793	-0.3346	yes	down	HMDB0011482	Lipids and lipid-like molecules	Glycerophospholipids	Glycerophosphoethanolamines	-	540.362	2.113	2.284	2.135	2.115	2.331	2.001	2.312	2.314	3.05	2.368	2.472	3.004	2.792	3.278	2.184	0.1249	2.754	0.3759
6-[3,5-dihydroxy-2-(3-methylbut-2-en-1-yl)-6-[3-(2,4,5-trihydroxyphenyl)propanoyl]phenoxy]-3,4,5-trihydroxyoxane-2-carboxylic acid	1.703e-06	4.739e-05	1.8027	1.7776	0.7896	-0.3408	yes	down	-	-	-	-	-	589.133	1.776	1.743	1.741	1.729	1.737	1.79	1.908	2.279	2.353	2.318	2.147	2.37	2.003	2.27	1.775	0.06286	2.248	0.1308
Notoginsenoside J	0.0879	0.244	1.8023	1.6687	1.6604	0.7315	no	up	HMDB0031757	Phenylpropanoids and polyketides	Coumarins and derivatives	Furanocoumarins	-	867.525	2.047	2.219	1.863	1.848	1.978	1.752	1.883	2.084	2.016	2.107	1.959	0.0069	0.0068	0.0068	1.941	0.1547	1.169	1.089
Coriandrone E	0.005121	0.03509	1.8013	1.7021	1.4632	0.5491	yes	up	HMDB0029971	Organoheterocyclic compounds	Benzopyrans	2-benzopyrans	177795-34-5	213.055	1.982	1.831	1.875	2.036	1.685	1.85	1.388	1.15	1.229	1.477	1.915	1.26	0.8075	0.8048	1.807	0.2161	1.235	0.3867
6-[(2-{4-[(3-{[4-(acetyloxy)-3-hydroxy-4-(hydroxymethyl)oxolan-2-yl]oxy}-4,5-dihydroxy-6-(hydroxymethyl)oxan-2-yl)oxy]phenyl}-4-oxo-3,4-dihydro-2H-1-benzopyran-7-yl)oxy]-3,4,5-trihydroxyoxane-2-carboxylic acid	0.01997	0.09348	1.791	1.8034	1.4518	0.5378	yes	up	-	-	-	-	-	733.198	2.72	2.612	2.643	2.609	1.441	1.44	1.404	1.491	1.49	1.464	1.477	1.445	1.438	1.435	2.124	0.652	1.463	0.02402
Butyl butyryllactate	0.1013	0.2679	1.771	1.72	0.2354	-2.0868	no	down	LMFA07010792;HMDB0037137	Lipids and lipid-like molecules	Fatty Acyls	Fatty acid esters	7492-70-8	234.171	0.2797	0.213	0.3691	0.6489	0.0641	0.0639	0.059	0.171	0.1331	0.0673	0.0694	2.446	2.044	2.278	0.2425	0.2164	1.03	1.153
S-(PGA2)-glutathione	2.699e-05	0.000522	1.769	1.6945	1.1495	0.201	yes	up	HMDB0013062	Organic acids and derivatives	Carboxylic acids and derivatives	Amino acids, peptides, and analogues	-	659.336	3.513	3.41	3.474	3.533	3.58	3.506	3.365	3.201	3.245	3.092	3.072	2.804	2.89	2.902	3.483	0.07373	3.03	0.1674
L-Fucose	2.545e-05	0.0004939	1.7653	1.6977	1.2416	0.3122	yes	up	HMDB0000174;PW_C000113	Organic oxygen compounds	Organooxygen compounds	Carbohydrates and carbohydrate conjugates	6696-41-9;2438-80-4	147.065	2.432	2.421	2.386	2.239	2.353	2.377	2.155	1.986	2.021	1.99	2.001	1.677	1.802	1.702	2.338	0.1024	1.883	0.1509
[truncated: 609 more rows]
